# Supplementary material for: Prdm14 promotes germline fate and naive pluripotency by repressing FGF signalling and DNA methylation
Source: EMBO Rep. 2013 May 14;14(7):629–37. doi: 10.1038/embor.2013.67 (PMC3701237; doi:10.1038/embor.2013.67)
Supplement: Supplementary Table 1 [file embor201367s2.xlsx]

## Sheet: downregulated
Downregulated genes in Prdm14 null ES cells compared to wildtype ES cells
FDR<0.01
gene list is sorted by FDR; table contains duplicate gene IDs (multiple array probe-sets)
PROBE_ID	SYMBOL	ACCESSION	logFC	adj.P.Val
ILMN_2762935	Rhox5	NM_008818.2	-4.24696	7.96e-10
ILMN_2965669	Xlr4a	NM_001081642.1	-2.68582	2.57e-09
ILMN_1221819	Fcgrt	NM_010189	-1.96865	1.67e-08
ILMN_2973288	Lama1	NM_008480.2	-1.97721	1.67e-08
ILMN_2760105	Olig1	NM_016968.4	-2.64052	1.67e-08
ILMN_1229393	LOC100040016	XM_001474270.1	-2.48324	1.7e-08
ILMN_2703492	A530057A03Rik	XM_130488.2	-1.82124	2.41e-08
ILMN_1220159	Obox6	NM_145710.2	-2.57742	4.71e-08
ILMN_1222112	LOC383491	XM_357091.1	-1.58922	6.44e-08
ILMN_2787817	Gm1967	NM_001033452.2	-1.81175	8.09e-08
ILMN_2942353	Ccl25	NM_009138.1	-1.90476	1.26e-07
ILMN_3117381	Fhl1	NM_001077362.1	-1.537	1.29e-07
ILMN_2627952	Serpinb6c	NM_148942.2	-1.93759	1.29e-07
ILMN_2713285	Fhl1	NM_001077361.1	-1.4832	1.37e-07
ILMN_2872371	Ppp1r14d	NM_028104.2	-2.26761	1.37e-07
ILMN_2514377	Cxadr	NM_009988	-1.54901	1.71e-07
ILMN_2896601	Icam1	NM_010493.2	-1.60612	1.71e-07
ILMN_2835807	Khdc1c	NM_001033904.1	-2.37282	1.71e-07
ILMN_2987984	S100a13	NM_009113.3	-1.84498	2.17e-07
ILMN_1253015	Ppp1r14d	NM_028104	-2.35126	2.19e-07
ILMN_1227559	Jam2	NM_023844.2	-1.53468	2.9e-07
ILMN_1234077	Rhox9	NM_023894.1	-2.33564	4.84e-07
ILMN_1218634	LOC100045342	XR_030763.1	-1.99459	4.95e-07
ILMN_2661722	Ccl25	NM_009138.2	-1.40408	5.13e-07
ILMN_2697643	Krt42	NM_212483.2	-1.7297	5.13e-07
ILMN_2692723	Lpl	NM_008509.2	-1.36415	5.25e-07
ILMN_2505467	Tuba3a	NM_009446.2	-1.74521	6.64e-07
ILMN_1246876	Kit	NM_021099	-1.40344	6.89e-07
ILMN_1245246	Peg3	NM_008817.2	-1.44676	6.89e-07
ILMN_1237982	Gm1967	NM_001033452.3	-1.64396	8e-07
ILMN_2455089	LOC100046087	XM_001475552.1	-1.80941	8.62e-07
ILMN_3119914	2300002D11Rik	NM_001081156.1	-1.19085	9.18e-07
ILMN_2674483	Gpx2	NM_030677.2	-1.60557	9.29e-07
ILMN_2776922	Glrx1	NM_053108	-1.71446	9.45e-07
ILMN_2533916	LOC380655	XM_358397.1	-2.03014	9.84e-07
ILMN_2491565	Tuba3a	NM_009446.2	-1.89662	1.05e-06
ILMN_1250515	Khdc1c	NM_001033904.1	-1.62047	1.07e-06
ILMN_2543630	4933439C20Rik	AK007420	-1.15558	1.14e-06
ILMN_2829203	Fkbp6	NM_033571.1	-1.25515	1.14e-06
ILMN_2543507	1190007I07Rik	XM_985039.1	-1.5857	1.25e-06
ILMN_2809443	EG638695	NM_001039250.1	-1.12138	1.27e-06
ILMN_2917497	Fcgrt	NM_010189.1	-1.5676	1.27e-06
ILMN_1224270	Fkbp6	AK090036	-1.04659	1.39e-06
ILMN_2593774	1190002H23Rik	NM_025427.2	-1.23955	1.39e-06
ILMN_2723095	Rapsn	NM_009023.2	-1.16462	1.43e-06
ILMN_2639239	Serpinf1	NM_011340.3	-1.78717	1.71e-06
ILMN_2602257	Tmem68	NM_028097.3	-1.73741	1.78e-06
ILMN_2883961	Sybl1	NM_011515.1	-1.16562	1.9e-06
ILMN_3125814	Acsl6	NM_001033597.1	-1.036	1.96e-06
ILMN_2677947	Dmrtc1c	XM_904802.2	-1.05103	1.96e-06
ILMN_2613908	Alox12	NM_007440.4	-1.82119	1.96e-06
ILMN_3159435	Mid1	NM_183151.1	-1.36393	2.41e-06
ILMN_2790839	Jam2	NM_023844.2	-1.12661	2.78e-06
ILMN_2665490	Litaf	NM_019980.1	-1.14061	2.84e-06
ILMN_1254523	Gsto1	NM_010362.2	-2.23752	2.85e-06
ILMN_2850077	Adh1	NM_007409.2	-1.16033	2.87e-06
ILMN_2630428	Fmr1nb	NM_174993.1	-0.925236	2.97e-06
ILMN_2702434	AU040829	NM_175003.3	-1.10453	2.97e-06
ILMN_2790842	Jam2	NM_023844.2	-0.994025	3.02e-06
ILMN_1221501	5730469M10Rik	NM_027464.3	-1.39853	3.02e-06
ILMN_2640097	Aox3	NM_023617.2	-0.897356	3.16e-06
ILMN_1220327	C330016K18Rik	XM_132642.4	-0.999967	3.17e-06
ILMN_3101732	Syngr1	NM_009303.2	-1.04431	3.17e-06
ILMN_2440530	Vat1	NM_012037.2	-1.16932	3.17e-06
ILMN_1218747	Gldc	NM_138595.1	-1.7818	3.28e-06
ILMN_2698046	Stat3	NM_213659.2	-0.956941	3.52e-06
ILMN_2717667	Pim3	NM_145478.1	-1.02048	3.52e-06
ILMN_2760199	Klk1	NM_010639.7	-1.06011	3.52e-06
ILMN_1245352	Dclk3	NM_172928.3	-0.947385	3.62e-06
ILMN_2540127	LOC385368	XM_358209.1	-0.964478	3.7e-06
ILMN_2734252	Heph	NM_010417.1	-1.03358	3.7e-06
ILMN_2529591	LOC277744	XM_204108.2	-1.69153	3.7e-06
ILMN_2796798	5730469M10Rik	NM_027464.1	-1.07853	3.87e-06
ILMN_2467287	Tuba3a	NM_009446.2	-1.89001	3.9e-06
ILMN_1239178	2410004A20Rik	NM_025890.2	-1.21213	4.18e-06
ILMN_2620323	Tex14	NM_031386.1	-0.994302	4.19e-06
ILMN_2675268	Agpat9	NM_172715.3	-1.17941	4.22e-06
ILMN_1253813	Nckap1l	NM_153505.4	-0.902421	4.38e-06
ILMN_3131063	Ccnd3	NM_007632.2	-1.08089	4.57e-06
ILMN_2535659	LOC383642	XM_357168.1	-1.37302	4.86e-06
ILMN_1217063	Liph	NM_153404.2	-1.08007	4.89e-06
ILMN_2519673	Vwf	NM_011708.3	-0.915812	4.91e-06
ILMN_1245909	4933402E13Rik	XM_889482.3	-1.12696	4.91e-06
ILMN_2649346	Adam32	NM_153397.1	-1.25227	4.91e-06
ILMN_1244829	Hap1	NM_010404.2	-1.34486	4.91e-06
ILMN_2519822	Zscan5b	NM_133204.2	-1.02606	5.26e-06
ILMN_2994173	Hccs	NM_008222.2	-0.842842	5.61e-06
ILMN_2605212	Slc6a8	NM_133987.1	-0.933088	5.61e-06
ILMN_1258501	Adh1	NM_007409.2	-1.0301	5.61e-06
ILMN_2451441	Mras	NM_008624.3	-1.38552	5.61e-06
ILMN_2742042	Nupr1	NM_019738.1	-1.58122	5.83e-06
ILMN_2877628	Krt42	NM_212483.1	-1.59576	5.84e-06
ILMN_3037312	Prdm14	NM_001081209.1	-0.789792	6.06e-06
ILMN_2925350	Aldh3a2	NM_007437.2	-0.84715	6.06e-06
ILMN_2694782	2410076I21Rik	XM_134948.5	-0.941756	6.06e-06
ILMN_3134598	4833426J09Rik	NM_001024606.1	-1.0652	6.06e-06
ILMN_2991272	Aqp3	NM_016689.2	-1.72562	6.06e-06
ILMN_2769777	Msc	NM_010827.2	-1.85725	6.06e-06
ILMN_2730293	Pde1b	NM_008800	-1.10819	6.18e-06
ILMN_1214634	Aqp9	NM_022026.2	-0.797044	6.43e-06
ILMN_2550414	Jcam2	AK010826	-0.863216	6.43e-06
ILMN_2434472	Tpd52l1	NM_009413.1	-0.891724	6.43e-06
ILMN_2521965	Slc30a3	NM_011773	-1.01656	6.57e-06
ILMN_2661971	Gm2a	NM_010299.2	-0.807728	6.61e-06
ILMN_1214839	Timm8a2	NM_001037744.1	-0.792874	6.84e-06
ILMN_2649478	2310036D04Rik	XM_488563	-1.00205	6.84e-06
ILMN_1229455	Rnf213	NM_001040005.2	-1.16878	6.97e-06
ILMN_2626190	LOC100044124	XM_001474702.1	-0.917409	7.32e-06
ILMN_3160727	Gm694	NM_001033374.2	-1.07764	7.32e-06
ILMN_2684848	D14Ertd668e	NM_199015.2	-1.11703	7.46e-06
ILMN_2769418	Apom	NM_018816	-0.924165	7.47e-06
ILMN_2827780	D14Ertd668e	NM_199015.1	-0.984464	7.47e-06
ILMN_2675232	Klk8	NM_008940.2	-1.09762	7.47e-06
ILMN_2666340	Dnajc5g	NM_177677.3	-0.855072	7.54e-06
ILMN_2812286	Fgf17	NM_008004.2	-0.97348	7.87e-06
ILMN_2600991	Als2cr13	NM_001037725.2	-0.921607	7.89e-06
ILMN_1228672	LOC385308	XM_358181.1	-1.24027	7.89e-06
ILMN_1252131	Klk1b27	NM_020268.3	-0.798579	8.43e-06
ILMN_2596396	Grasp	NM_019518.2	-1.26411	8.97e-06
ILMN_1242367	2410078J06Rik	XM_917981.3	-0.870376	9.16e-06
ILMN_2477276	4833426J09Rik		-1.03082	9.2e-06
ILMN_2993962	BC099439	NM_001025564.1	-1.03465	9.29e-06
ILMN_1245717	Epb4.9	NM_013514.3	-1.18868	9.29e-06
ILMN_3079919	Ahnak	NM_009643.1	-0.784832	9.47e-06
ILMN_1213975	Slc4a8	NM_021530.2	-1.05588	9.47e-06
ILMN_2863362	Mme	NM_008604.2	-0.883162	9.72e-06
ILMN_1242613	Bahcc1	NM_198423.2	-1.21567	9.72e-06
ILMN_2753761	2010004A03Rik	NM_029646.1	-0.722722	1e-05
ILMN_2524436	2410078J06Rik	XM_356960	-1.24842	1.03e-05
ILMN_2647225	Cpsf4l	NM_026682.1	-1.74709	1.18e-05
ILMN_1237186	Spint1	NM_016907.3	-0.776719	1.26e-05
ILMN_2925281	Abcd3	NM_008991.2	-0.874141	1.28e-05
ILMN_2858548	OTTMUSG00000016293	NM_001040055.1	-0.738743	1.29e-05
ILMN_3033562	OTTMUSG00000017677	NM_001025383.1	-0.760602	1.3e-05
ILMN_2484527	Vegfa	NM_009505.3	-0.841234	1.35e-05
ILMN_2761205	Hspb8	NM_030704.1	-0.819389	1.4e-05
ILMN_2510694	Nme7	NM_138314.2	-0.864921	1.41e-05
ILMN_1220170	Tek	NM_013690.2	-0.832295	1.42e-05
ILMN_1258336	Ly75	NM_013825.3	-0.759115	1.43e-05
ILMN_1238847	Cd3e	NM_007648.3	-0.892176	1.44e-05
ILMN_2605756	Klc1	NM_008450.2	-0.723751	1.46e-05
ILMN_2467800	Uap1l1	NM_001033293.2	-1.02595	1.51e-05
ILMN_2694153	LOC100045359	XM_001474179.1	-0.705633	1.56e-05
ILMN_2728473	Serpina3m	NM_009253.1	-1.21842	1.56e-05
ILMN_2731191	Klk1b5	NM_008456.2	-0.667676	1.62e-05
ILMN_2967455	Ppp1r13b	NM_011625.1	-0.70706	1.64e-05
ILMN_1238801	Arl3	NM_019718.2	-1.18523	1.64e-05
ILMN_2691261	Ndufb10	XM_128594.4	-0.916118	1.67e-05
ILMN_1253741	Pcolce	NM_008788.2	-1.78274	1.68e-05
ILMN_1244343	B230369L08Rik	NM_194342	-0.744736	1.78e-05
ILMN_1249224	Tpd52l1	NM_009413.1	-0.920719	1.78e-05
ILMN_2769630	Mrps10	NM_183086	-0.875041	1.79e-05
ILMN_2831944	Amdhd2	NM_172935.2	-0.762154	1.8e-05
ILMN_1254622	Pcp4l1	XM_484933.5	-0.795598	1.8e-05
ILMN_2592881	Jam2	NM_023844.4	-1.27774	1.8e-05
ILMN_2682613	Igfbp5	NM_010518	-0.735195	1.83e-05
ILMN_2528846	LOC381471	XM_358590.1	-0.891734	1.86e-05
ILMN_1256792	2610028H07Rik	AK011590	-0.701121	1.87e-05
ILMN_2734882	Cenpm	NM_025639.4	-1.08325	1.87e-05
ILMN_2657828	Rhbdf1	NM_010117.1	-0.742081	1.89e-05
ILMN_1229185	LOC100040479	XM_001474763.1	-0.795829	1.89e-05
ILMN_2775421	Serping1	NM_009776	-1.39848	1.89e-05
ILMN_2873750	Gldc	NM_138595.1	-1.9053	1.89e-05
ILMN_2828916	Frmd6	NM_028127.3	-0.770291	1.96e-05
ILMN_1246153	Erdr1	NM_133362.2	-1.14361	1.98e-05
ILMN_1223594	OTTMUSG00000025408	NR_003564.1	-0.958172	2.05e-05
ILMN_1236666	Acsl6	NM_001033599.1	-0.766586	2.09e-05
ILMN_2711355	Dmwd	NM_010058.1	-0.682199	2.18e-05
ILMN_1225602	S100a1	NM_011309.3	-0.960209	2.2e-05
ILMN_1221750	Mycl1	NM_008506.2	-0.826193	2.21e-05
ILMN_1252830	Mras	NM_008624.3	-1.20994	2.27e-05
ILMN_2992232	Mlxipl	NM_021455.3	-0.815594	2.28e-05
ILMN_2691528	Atp5g2	NM_026468.1	-0.733014	2.32e-05
ILMN_3004864	Unc84b	NM_194342.1	-0.81788	2.34e-05
ILMN_2681232	D12Ertd647e	NM_194068.1	-1.15794	2.46e-05
ILMN_3107156	Anxa11	NM_013469.1	-0.749472	2.47e-05
ILMN_2635578	Nkx6-2	NM_183248.2	-0.687169	2.48e-05
ILMN_1225873	Slc1a1	NM_009199.2	-0.902419	2.51e-05
ILMN_2429203	Zdhhc8	NM_172151.3	-0.669824	2.54e-05
ILMN_2876755	Defb42	NM_001034910.1	-0.720986	2.56e-05
ILMN_2670751	Fxyd4	NM_033648.1	-0.660439	2.62e-05
ILMN_1230512	Si	NM_021882.4	-0.710745	2.64e-05
ILMN_1221983	1810030N24Rik	NM_025471.2	-0.741993	2.64e-05
ILMN_2456946	Aldh3a2	NM_007437	-0.818615	2.64e-05
ILMN_1226293	Slc39a4	NM_028064.2	-0.753067	2.65e-05
ILMN_2949596	Dpysl2	NM_009955.2	-0.773497	2.65e-05
ILMN_1222132	Tex2	NM_198292.3	-0.848063	2.65e-05
ILMN_2967654	Rapsn	NM_009023.1	-0.680461	2.83e-05
ILMN_2944366	Hspb8	NM_030704.1	-0.762425	2.83e-05
ILMN_2683656	2300002M23Rik	NM_175148.3	-0.882211	2.83e-05
ILMN_1257855	Stard8	NM_199018.1	-0.783568	3.08e-05
ILMN_2983516	Slc11a1	NM_013612.1	-0.629296	3.11e-05
ILMN_2709279	Tmem180	NM_029186.2	-0.659331	3.11e-05
ILMN_2760434	Liph	NM_153404.2	-0.805905	3.11e-05
ILMN_1239726	Snai3	NM_013914.2	-0.609289	3.15e-05
ILMN_2846026	Rhox4d	NM_001039695.1	-0.96788	3.15e-05
ILMN_1250192	Rhox6	NM_008955.1	-1.08979	3.15e-05
ILMN_2534207	LOC380706	XM_354621.1	-1.1135	3.15e-05
ILMN_2509644	Tpk1	NM_013861.3	-0.708871	3.27e-05
ILMN_2530127	LOC333751	XM_289869.2	-0.804731	3.3e-05
ILMN_2538519	1700008H02Rik	XM_359179	-0.8085	3.43e-05
ILMN_2697415	Cd3d	NM_013487.1	-1.08303	3.51e-05
ILMN_3070975	Fbxl12	NM_013911.2	-0.746274	3.59e-05
ILMN_1235361	EG244911	XM_001004252.1	-0.862053	3.65e-05
ILMN_2591029	Niban	NM_022018	-0.731957	3.7e-05
ILMN_1249297	Pdxdc1	NM_001039533.1	-0.639011	3.78e-05
ILMN_2677270	Peg3	NM_008817.2	-0.659726	3.78e-05
ILMN_2998807	Stard8	NM_199018.1	-0.746936	3.78e-05
ILMN_2619707	Slco2b1	NM_175316.3	-1.16902	3.81e-05
ILMN_2420817	LOC100044314	XM_001471669.1	-0.690171	3.84e-05
ILMN_1236008	Isoc2a	XM_001475261.1	-0.82066	3.84e-05
ILMN_2733472	Cenpm	NM_178269.3	-0.990397	3.87e-05
ILMN_2837671	Fblim1	NM_133754.3	-1.3164	3.94e-05
ILMN_1256354	Gclm	NM_008129.3	-0.816522	3.99e-05
ILMN_2696360	2310010B21Rik	NM_027123.2	-0.809203	4.01e-05
ILMN_1254488	Mgrn1	NM_029657.3	-0.63206	4.09e-05
ILMN_2767615	Atp1b1	NM_009721.4	-0.630774	4.1e-05
ILMN_2670472	AI464131	NM_001085515.1	-0.658928	4.27e-05
ILMN_1243988	LOC269251	XM_193262.3	-1.03904	4.27e-05
ILMN_2983631	Timm8a2	NM_001037744.1	-0.725308	4.44e-05
ILMN_1224034	Pde1b	NM_008800.1	-0.986933	4.55e-05
ILMN_1256219	LOC100047261	XR_033381.1	-0.873038	4.6e-05
ILMN_1233122	Bglap-rs1	NM_031368.3	-0.621835	4.63e-05
ILMN_3158919	Prkcz	NM_001039079.1	-0.645414	4.65e-05
ILMN_2768053	Supt16h	NM_033618.3	-0.646578	4.65e-05
ILMN_2773624	Hexa	NM_010421.4	-0.99446	4.66e-05
ILMN_2589790	Stat3	NM_213659.2	-0.691721	4.67e-05
ILMN_1214322	C630030D09Rik	AK083237	-0.63034	4.76e-05
ILMN_2827729	Calb2	NM_007586.1	-1.67331	4.86e-05
ILMN_3135037	Pknox2	NM_001029838.1	-0.751286	4.89e-05
ILMN_2591031	Fam129a	NM_022018.2	-0.813452	4.89e-05
ILMN_2818895	Gss	NM_008180.1	-0.776918	4.9e-05
ILMN_2961005	Ier5l	NM_030244.3	-0.606335	4.93e-05
ILMN_2606660	Card10	NM_130859.2	-0.617935	4.99e-05
ILMN_2597412	Calb2	NM_007586.1	-0.844742	5.08e-05
ILMN_2501719	Ush1c	NM_153677.1	-0.801384	5.1e-05
ILMN_2501489	Was	NM_009515.1	-0.820074	5.1e-05
ILMN_1223045	2810417H13Rik	NM_026515.2	-0.601463	5.17e-05
ILMN_2913166	Serping1	NM_009776.1	-1.46781	5.17e-05
ILMN_1259075	Nme7	NM_138314.2	-0.623072	5.18e-05
ILMN_2529458	LOC230253	XM_124269.2	-0.670098	5.21e-05
ILMN_2841720	Ttc3	NM_009441.1	-0.850445	5.24e-05
ILMN_2710274	Slc9a3r2	NM_023055.1	-1.00813	5.24e-05
ILMN_1217842	Bace1	NM_011792.4	-0.736849	5.58e-05
ILMN_2625290	Ifi35	NM_027320.4	-0.63503	5.59e-05
ILMN_2643495	Fez1	NM_183171.1	-0.929028	5.67e-05
ILMN_1254358	Igfbp5	NM_010518.2	-0.6313	5.68e-05
ILMN_2533444	LOC208080	XM_146931.2	-0.898767	5.72e-05
ILMN_2746483	Wdr82	NM_029896.1	-0.816991	5.73e-05
ILMN_3125606	D12Ertd647e	NM_194069.1	-1.3156	5.73e-05
ILMN_2749717	Bcl3	NM_033601.1	-0.598957	5.77e-05
ILMN_2709166	Susd2	NM_027890.4	-0.59662	5.79e-05
ILMN_1236387	BC024537	NM_146237.1	-0.737465	5.8e-05
ILMN_1221177	Cdkn2a	NM_009877.2	-0.751896	5.82e-05
ILMN_1231204	LOC270152	XM_194453.3	-0.843095	5.85e-05
ILMN_2634147	Dazl	NM_010021.3	-1.05927	5.85e-05
ILMN_2784580	Cd3e	NM_007648.1	-0.610741	5.93e-05
ILMN_1259322	Pdk4	NM_013743.2	-0.596179	6.01e-05
ILMN_2740020	Mapt	NM_010838.2	-0.806889	6.09e-05
ILMN_2752431	Itpka	NM_146125.1	-1.00663	6.16e-05
ILMN_1228922	Napg	NM_028017.1	-0.656406	6.17e-05
ILMN_2841721	Ttc3	NM_009441.1	-0.910786	6.38e-05
ILMN_3065373	4930572J05Rik	NM_198607.1	-0.655105	6.43e-05
ILMN_1254034	scl0002540.1_6	AK019418.1	-0.606493	6.46e-05
ILMN_1245815	Ube2o	NM_173755.3	-0.630811	6.46e-05
ILMN_2543417	Auh	AK003929	-0.694821	6.46e-05
ILMN_1238592	Pigh	NM_029988.2	-0.698283	6.53e-05
ILMN_2636349	Rnf208	NM_176834.2	-0.716011	6.6e-05
ILMN_2772582	Smad3	NM_016769	-0.825407	6.6e-05
ILMN_1224278	BC052688	XM_888474.2	-0.750951	6.72e-05
ILMN_2830098	Bahd1	NM_001045523.1	-0.72222	6.76e-05
ILMN_2946959	LOC545238	NM_001034897.1	-1.04516	6.78e-05
ILMN_2498478	Ttc3	NM_009441.1	-0.863162	6.94e-05
ILMN_3057482	4833426J09Rik	NM_001024606.1	-0.773714	6.96e-05
ILMN_2498479	Ttc3	NM_009441.2	-0.915854	6.96e-05
ILMN_2538597	LOC386405	XM_359211.1	-0.926511	6.96e-05
ILMN_2765101	Nkx6-2	NM_183248.2	-0.606224	6.99e-05
ILMN_1229177	Klk1b26	NM_010644.1	-0.684451	7.05e-05
ILMN_2746664	Slc22a17	NM_021551.3	-0.701695	7.05e-05
ILMN_2917386	Gstp2	NM_181796.2	-1.0505	7.05e-05
ILMN_2625262	Pga5	NM_021453.3	-0.692793	7.1e-05
ILMN_2672353	Dennd1c	NM_153551.1	-0.787976	7.1e-05
ILMN_2791644	Reep1	NM_178608.2	-0.809823	7.1e-05
ILMN_1249684	LOC100045019	XM_001473862.1	-0.571516	7.41e-05
ILMN_1231228	Ralbp1	NM_009067.3	-0.648771	7.41e-05
ILMN_2873180	1810030N24Rik	NM_025471.1	-0.739915	7.41e-05
ILMN_2923671	Rragb	NM_001004154.1	-0.926376	7.68e-05
ILMN_2478202	Camta1	NM_001081557.1	-0.582646	7.75e-05
ILMN_2597868	Lgmn	NM_011175.2	-0.662191	8e-05
ILMN_1238736	Klk1b4	NM_010915.1	-0.587333	8.12e-05
ILMN_2543107	Osm	XM_137493	-0.554626	8.2e-05
ILMN_1250569	Rapgefl1	NM_001080925.1	-0.529651	8.21e-05
ILMN_2419185	Tuft1	NM_011656.2	-0.91026	8.59e-05
ILMN_2773110	Cdc25a	NM_007658.3	-0.534893	8.93e-05
ILMN_2689740	Rg9mtd1	NM_029092.2	-0.585446	9.12e-05
ILMN_2650732	Taf15	NM_027427.1	-0.668111	9.23e-05
ILMN_2662814	LOC100045983	XM_001476501.1	-0.533382	9.28e-05
ILMN_1225252	Asb8	NM_030121.3	-0.607757	9.45e-05
ILMN_1245858	EG623230	XM_887671.3	-0.694642	9.56e-05
ILMN_1227649	Gss	NM_008180.1	-0.671625	0.000102324
ILMN_2776278	Ly6e	NM_008529	-1.01655	0.000102732
ILMN_1228470	Pdxp	NM_020271.3	-0.729873	0.00010637
ILMN_2445483	Tmprss5	NM_030709	-0.523404	0.000107469
ILMN_1219572	Pcnp	NM_001024622.2	-0.543624	0.000107469
ILMN_1257178	Zfp367	NM_175494.4	-0.585818	0.000107469
ILMN_1229397	Slc1a1	NM_009199.2	-0.653988	0.000107469
ILMN_2959253	6030429G01Rik	NM_001033548.1	-0.614181	0.000108892
ILMN_1227845	BC018465	NM_144890.1	-0.586574	0.00010906
ILMN_1234082	Srebf2	AK032847	-0.557213	0.000112039
ILMN_1256103	Ccbl2	NM_173763.3	-0.533922	0.000112119
ILMN_3160616	Whdc1	NM_001004185.2	-0.605695	0.000112119
ILMN_1227579	Acot11	NM_025590.3	-0.692606	0.000112119
ILMN_1221935	Glb1	NM_009752.1	-0.625205	0.000112847
ILMN_2917540	Atp5o	NM_138597.2	-0.538207	0.000113092
ILMN_1250011	Tob1	NM_009427.2	-0.570338	0.000114332
ILMN_2877069	Tspo	NM_009775.2	-0.849338	0.000117225
ILMN_1228211	Tff2	NM_009363.3	-0.858978	0.000120217
ILMN_2638171	Tcl1	NM_009337.2	-0.505716	0.000120872
ILMN_2761645	Fetub	NM_021564.2	-0.519533	0.000120872
ILMN_1219231	Akap1	NM_001042541.1	-0.527109	0.000121886
ILMN_1242047	ENSMUSG00000074075	XM_001475386.1	-0.689614	0.000124088
ILMN_2597451	1700001P01Rik	NM_028156.2	-0.652589	0.000125076
ILMN_1223746	Bcam	NM_020486.2	-0.79541	0.000125411
ILMN_3149680	Fbxl12	NM_013911.2	-0.862399	0.000126464
ILMN_3084818	Nr2c2ap	NM_001025587.1	-0.640632	0.000126894
ILMN_2636403	Axud1	NM_153287.3	-0.630077	0.000127042
ILMN_2473122	Wrb	NM_207301.1	-0.577355	0.000128113
ILMN_2503715	Ttc7b	XM_127105.8	-0.654857	0.000131676
ILMN_2860699	Epb4.9	NM_013514.2	-1.04416	0.000131676
ILMN_3104928	Cenpm	NM_178269.3	-0.977513	0.000132991
ILMN_1219466	C130074G19Rik	NM_178692.3	-0.653909	0.000133871
ILMN_2539234	LOC383368	XM_357012.1	-0.776829	0.000136213
ILMN_2592656	Pigx	NM_024464.2	-0.615228	0.000136282
ILMN_2729281	Sfxn2	NM_053196.3	-0.691664	0.000136282
ILMN_2606162	Pdlim4	NM_019417.2	-1.52149	0.000136282
ILMN_1213056	Fez1	NM_183171.1	-0.801077	0.000136891
ILMN_2458765	Ahnak	NM_009643.1	-0.846934	0.000138731
ILMN_2986051	Ccbl1	NM_172404.2	-0.560977	0.000139267
ILMN_1248397	Smarcd3	NM_025891.3	-0.943334	0.000140004
ILMN_1220829	Bglap-rs1	NM_031368.3	-0.546522	0.000142015
ILMN_2788260	Ncbp2	NM_026554.2	-0.58872	0.000142015
ILMN_2793739	AI747699	NM_001013770.2	-0.553105	0.00014281
ILMN_3028575	Syngr1	NM_009303.2	-0.793114	0.000143089
ILMN_2539866	LOC381844	XM_355857.1	-0.519317	0.000144073
ILMN_2661214	Krt17	NM_010663.2	-0.557599	0.000146422
ILMN_2621463	Spint1	NM_016907.3	-0.614704	0.000147587
ILMN_2727921	Tspo	NM_009775.3	-0.721077	0.000149814
ILMN_3139693	Rab11fip5	NM_001003955.2	-0.878038	0.000152218
ILMN_2701160	Krt42	NM_212483.2	-0.787928	0.000152723
ILMN_1238634	4933402E13Rik	XM_889482.3	-0.601057	0.000155077
ILMN_1245942	Als2cr13	NM_001037725.2	-0.570984	0.000157647
ILMN_2773537	Ckmt1	NM_009897.2	-0.906934	0.000158239
ILMN_2984828	Ly6e	NM_008529.2	-0.726792	0.000158945
ILMN_1216781	Rab11fip5	NM_001003955.2	-0.806675	0.000165473
ILMN_1241643	Pdxdc1	NM_001039533.1	-0.581562	0.000168709
ILMN_3136561	Sparc	NM_009242.1	-0.678067	0.000168709
ILMN_2743642	Tgm1	NM_019984.2	-1.02521	0.000168709
ILMN_1253797	Slit2	NM_178804.2	-0.692669	0.000178532
ILMN_1246018	Klhl22	NM_145479.3	-0.562981	0.000181484
ILMN_3159720	Rin2	NM_028724.2	-0.694809	0.000181906
ILMN_2752545	Lama3	XM_128926.3	-0.840972	0.000182549
ILMN_1242246	Scamp5	NM_020270.2	-0.567439	0.000183351
ILMN_2828427	Llgl1	NM_008502.1	-0.560041	0.000184971
ILMN_2727920	Tspo	NM_009775.2	-0.689361	0.00018522
ILMN_1221157	Krt8	NM_031170.2	-0.65928	0.00018723
ILMN_2661588	Spnb3	NM_021287.1	-0.565849	0.000188145
ILMN_1232648	Gsc	NM_010351.1	-0.636027	0.000190365
ILMN_2653696	Abcd3	NM_008991	-0.694506	0.000192556
ILMN_2674533	Renbp	NM_023132.2	-0.587751	0.000197603
ILMN_1251713	Car12	NM_178396	-0.539517	0.000198013
ILMN_2991389	Ly6g6e	NM_027366.1	-1.49302	0.000199364
ILMN_2721789	Slc12a8	NM_001083902.1	-0.961692	0.00019949
ILMN_1216898	Kit	AK047010	-0.554015	0.000199792
ILMN_2701304	Ube2cbp	NM_027394.2	-0.517817	0.000202369
ILMN_2667909	Gss	NM_008180.1	-0.657009	0.000202369
ILMN_1215076	F830002E14Rik	AK089567	-0.729196	0.000202369
ILMN_1220121	Kif23	NM_024245	-0.539686	0.000202827
ILMN_2703427	Agrp	NM_007427.2	-0.808494	0.000202827
ILMN_2770183	Ddah2	NM_016765.2	-0.777594	0.000203356
ILMN_2772155	LOC100045780	XM_001475019.1	-0.495973	0.000204273
ILMN_2761046	Slc25a33	NM_027460.2	-0.589489	0.000207388
ILMN_2675674	BC018371	NM_153807.1	-0.505765	0.000214312
ILMN_3084791	Als2cr13	NM_001037725.1	-0.541055	0.000214312
ILMN_2597030	Smox	NM_145533.1	-0.63886	0.000216599
ILMN_2689667	Rmnd5b	NM_025346.1	-0.747682	0.000216599
ILMN_2687661	Mfng	NM_008595.2	-0.49727	0.000217313
ILMN_2538531	LOC386360	XM_359184.1	-0.749482	0.000234876
ILMN_1253387	Klf5	NM_009769.4	-0.662508	0.000236271
ILMN_2589785	LOC100047856	XM_001479297.1	-1.04284	0.000236271
ILMN_2671411	Klc1	NM_008450.2	-0.552121	0.000239265
ILMN_2791028	App	NM_007471.2	-0.488483	0.000242293
ILMN_2660182	Acot7	NM_133348.1	-0.469411	0.000244376
ILMN_1238412	Shmt1	NM_009171	-0.700876	0.000245975
ILMN_2769832	Tcfcp2l1	NM_023755.2	-0.624812	0.000253754
ILMN_1222715	LOC385855	XM_358974.1	-0.731918	0.000253842
ILMN_2985612	Tcl1	NM_009337.2	-0.655219	0.000265313
ILMN_2690772	Zmat5	NM_026015.2	-0.530484	0.000265498
ILMN_1235441	Stk22s1	NM_011651.2	-0.571909	0.000265717
ILMN_2584527	C330034C07Rik	AK082825	-0.614252	0.000265717
ILMN_2609998	Fxyd6	NM_022004.6	-1.05716	0.000265717
ILMN_2606088	Pgc	NM_025973.3	-1.40908	0.000265717
ILMN_2723293	Smtnl2	NM_177776.3	-0.52885	0.000265718
ILMN_1215409	Ly6g6e	NM_027366.1	-1.25126	0.000268535
ILMN_1246473	Ccnd3	NM_001081636.1	-0.60089	0.000269861
ILMN_2962473	Sstr5	NM_011425.1	-0.5611	0.000270685
ILMN_2657516	Prr13	NM_025385.2	-0.480626	0.000270818
ILMN_2601833	Plcg2	NM_172285.1	-0.68692	0.000270818
ILMN_1249313	Rabl3	NM_026297.1	-0.467582	0.000272466
ILMN_2604263	8430410A17Rik	NM_173737.2	-0.5672	0.000272466
ILMN_1225176	Dppa3	NM_139218.1	-0.990611	0.000272466
ILMN_2477540	Prkcz	NM_008860.2	-0.64658	0.000275685
ILMN_2978009	N4bp2	NM_001024917.1	-0.538261	0.000277058
ILMN_2745370	Sult1a1	NM_133670.1	-0.514192	0.000283032
ILMN_2959292	Upp1	NM_009477.1	-0.811462	0.000283032
ILMN_2993334	Plekhf1	NM_024413.1	-0.486807	0.000284149
ILMN_2940642	St6galnac2	NM_009180.3	-0.526347	0.000284149
ILMN_2648669	Gpnmb	NM_053110.3	-0.901989	0.000284149
ILMN_2939990	Tarbp2	NM_009319.1	-0.468767	0.000284328
ILMN_2620166	Prpsap1	XM_181343.5	-0.524732	0.000286209
ILMN_1244514	Schip1	NM_013928.4	-0.563571	0.000287094
ILMN_3143069	Klhl15	NM_153165.2	-0.627304	0.000288612
ILMN_2958099	Adssl1	NM_007421.1	-0.552786	0.000290623
ILMN_3121717	Elavl2	NM_207686.1	-0.560528	0.000290623
ILMN_1257107	LOC100043821	XM_001481017.1	-0.488796	0.000292585
ILMN_1250279	Serpinb6a	NM_009254.2	-0.532781	0.000292585
ILMN_3157692	Ankrd35	NM_001081139.1	-0.537044	0.000292585
ILMN_1225261	Uchl1	NM_011670.1	-0.615193	0.000292591
ILMN_1242456	Kank1	NM_181404.5	-0.696426	0.000293789
ILMN_2644392	Sfxn2	NM_053196.2	-0.476511	0.000296389
ILMN_1241612	LOC386021	XM_359035.1	-0.558732	0.00029968
ILMN_1247267	Smox	NM_145533.1	-0.652782	0.000302411
ILMN_1230395	C2cd2l	NM_027909.2	-0.478141	0.000303397
ILMN_2427705	Ak7	XM_994344.1	-0.536997	0.000303397
ILMN_2836924	Wdr45	NM_172372.1	-0.755032	0.000306228
ILMN_2887630	Fabp3	NM_010174.1	-1.45192	0.000307614
ILMN_2791059	Cltb	NM_028870.1	-0.544601	0.000308432
ILMN_2918317	Adck5	NM_172960.1	-0.69184	0.000308432
ILMN_1230244	Klhl15	NM_001039059.1	-0.550953	0.000315407
ILMN_2627503	Si	NM_021882.4	-0.673842	0.000315963
ILMN_1258571	Sp6	NM_031183.1	-0.572588	0.000318007
ILMN_3146196	Akap1	NM_001042541.1	-0.543825	0.000318038
ILMN_2705673	Spg21	NM_138584.2	-0.470172	0.000318936
ILMN_1260450	Ddc	NM_016672.3	-0.435789	0.000323705
ILMN_2639291	Cln5	XM_127882.3	-0.501634	0.000326083
ILMN_2877541	Crtap	NM_019922.1	-0.519013	0.00032648
ILMN_2475376	BC044804	NM_178035	-0.466177	0.000328899
ILMN_2875896	Cnga4	NM_001033317.1	-0.532207	0.00033141
ILMN_2742937	Slc4a8	NM_021530.2	-0.533145	0.000334806
ILMN_2593134	Rnasek	NM_173742.2	-0.510873	0.000336832
ILMN_3161528	9330176C04Rik	NM_175420.1	-0.477058	0.000337022
ILMN_1235811	1110032E23Rik	NM_133187.2	-0.770814	0.000338082
ILMN_2513781	A130038J17Rik		-0.473511	0.000342551
ILMN_2818206	G430022H21Rik	NM_201638.1	-0.495973	0.000343373
ILMN_1245263	Tmem181	NM_001033178.1	-0.572612	0.00034344
ILMN_2545559	4933439F18Rik	AK017120	-0.714531	0.00034344
ILMN_1221045	Prkcz	NM_008860.2	-0.627352	0.000344526
ILMN_1221376	Cyp4f39	NM_177307.3	-0.497506	0.000345974
ILMN_1233340	Pkp4	NM_175464.2	-0.534204	0.000347375
ILMN_2786860	Arl3	NM_019718.2	-0.516519	0.000349793
ILMN_2760671	D030056L22Rik	NM_177640.4	-0.537011	0.000349793
ILMN_2709337	Sp6	NM_031183.1	-0.549644	0.000355315
ILMN_2958484	Nlrx1	NM_178420.2	-0.487111	0.000355986
ILMN_1219699	9330175B01Rik	XM_128267	-0.593818	0.000355986
ILMN_2773215	Epb4.1l4b	XM_001476174.1	-0.481823	0.000358897
ILMN_1220219	Tuba3a	NM_009446.2	-1.02578	0.000368665
ILMN_2984332	Hal	NM_010401.3	-0.589549	0.000379113
ILMN_1228750	Zbtb45	NM_001024699.1	-0.435839	0.000383163
ILMN_2606973	AV028368	NM_177672	-0.454122	0.000383163
ILMN_2548379	2210015K02Rik	AK008733	-0.503886	0.000383163
ILMN_2693019	Acpp	NM_207668.2	-0.431893	0.000386487
ILMN_2839745	A230050P20Rik	NM_175687.1	-0.783087	0.000386487
ILMN_2522863	Gli2	NM_001081125.1	-0.751583	0.000387449
ILMN_2774260	D11Ertd636e	NM_026682	-0.741954	0.000387502
ILMN_1235236	Rapsn	NM_009023.2	-0.436984	0.000390989
ILMN_2772077	Bok	NM_016778	-0.78171	0.000392679
ILMN_1254405	Lmna	NM_019390.1	-0.475413	0.000392932
ILMN_2700715	Cstb	NM_007793.3	-0.756446	0.000393182
ILMN_2487847	Uhrf1bp1	NM_001080769.1	-0.457235	0.000394365
ILMN_1213848	Itgb1bp1	NM_008403.4	-0.510394	0.000394532
ILMN_2842783	EG547109	NM_001034906.1	-0.733526	0.000401497
ILMN_1237918	LOC386123	XM_359079.1	-0.529988	0.000405966
ILMN_1225528	Trib3	NM_175093.2	-0.956156	0.000406741
ILMN_2455850	Gpr137b-ps	NR_003568.1	-0.479511	0.000408472
ILMN_2682865	Aspscr1	NM_198223.1	-0.608848	0.000408472
ILMN_2776087	Rab25	NM_016899.4	-0.51707	0.000410759
ILMN_1231573	Serpinb1a	NM_025429.2	-0.454534	0.000410918
ILMN_2679522	Wdr16	NM_027963.2	-0.50809	0.000410918
ILMN_1241390	Agpat9	NM_172715.3	-0.725465	0.000410918
ILMN_2710449	Crip2	NM_024223.1	-0.475262	0.000411432
ILMN_1232298	BC003940	NM_001033231.2	-0.441445	0.000414893
ILMN_2769136	Mthfd2	NM_008638	-0.60238	0.000414893
ILMN_2935933	Nlrp4c	NM_031389.1	-0.950576	0.000414893
ILMN_2460179	Tph2	NM_173391.1	-0.417985	0.000416493
ILMN_1247530	Llgl1	NM_008502.1	-0.594025	0.000416493
ILMN_2937320	Schip1	NM_013928.2	-0.573435	0.000419075
ILMN_1240415	LOC234987	XM_134668.2	-0.555006	0.000419785
ILMN_2660803	Bckdhb	NM_199195.1	-0.547822	0.000427527
ILMN_2945348	Glrx	NM_053108.2	-0.774235	0.000428047
ILMN_2726595	Zfp446	NM_175558.3	-0.428499	0.000441291
ILMN_3112922	Hdac5	NM_001077696.1	-0.473801	0.000444549
ILMN_2775064	Epb4.1l4b	XM_001476174.1	-0.48007	0.000444549
ILMN_2834379	Tgfbi	NM_009369.1	-0.653709	0.000444549
ILMN_2749037	Chchd10	NM_175329.3	-0.583403	0.000448599
ILMN_3151510	Sertad2	NM_001038625.1	-0.486938	0.000450622
ILMN_2747744	Thoc4	NM_011568.1	-0.495769	0.000457043
ILMN_2448651	Ampd3	NM_009667.2	-0.480528	0.000464781
ILMN_1244797	Dlgap5	NM_144553.1	-0.481179	0.000466244
ILMN_2726837	Nppb	NM_008726.3	-0.639588	0.000484868
ILMN_2597332	1700123O20Rik	NM_021437.1	-0.461861	0.000485279
ILMN_1237578	Aldh1a3	AK043530	-0.450877	0.000487325
ILMN_2418957	5930418K15Rik		-0.764884	0.000487325
ILMN_2648200	Itpkc	NM_181593.2	-0.526412	0.000489457
ILMN_1222171	Rg9mtd2	NM_175389.4	-0.509816	0.000492472
ILMN_1215695	OTTMUSG00000010552	NM_001085541.1	-0.454531	0.00049537
ILMN_1253237	Pdcd4	NM_011050.3	-0.510616	0.00049537
ILMN_1240857	Cox7a1	NM_009944.3	-0.825514	0.000496989
ILMN_2635708	3100002J23Rik	XM_001002726.1	-0.505355	0.000498447
ILMN_1234929	LOC100044968	XM_001473421.1	-0.549874	0.000499209
ILMN_3001417	Alpk3	NM_054085.2	-0.480214	0.000501188
ILMN_1257579	Nup210	NM_018815.1	-0.82432	0.000509907
ILMN_2763679	Sipa1l1	NM_172579.1	-0.519829	0.000510514
ILMN_1247811	Ass1	NM_007494.3	-0.643347	0.000522093
ILMN_1217629	Itgae	NM_008399.1	-0.662826	0.000527211
ILMN_1229577	Sstr2	NM_009217.1	-0.441243	0.00053193
ILMN_1254739	Defcr6	NM_007852.1	-0.429483	0.000541003
ILMN_2461172	Slc16a5	NM_001080934.1	-0.521788	0.000541003
ILMN_2642012	LOC100046457	XR_032589.1	-0.592709	0.000541003
ILMN_1225348	Fam102a	NM_153560.4	-0.794793	0.000541003
ILMN_2814005	Nid1	NM_010917.1	-0.627926	0.000541323
ILMN_2765224	Bcam	NM_020486.2	-0.540985	0.000541934
ILMN_1229087	4930591A17Rik	NM_026596.1	-0.452894	0.000542921
ILMN_2628757	Ehd1	NM_010119.5	-0.487767	0.000542921
ILMN_2737713	Edn1	NM_010104.2	-0.44377	0.000547453
ILMN_1228942	Cd59a	NM_007652.2	-0.443326	0.000551605
ILMN_2863264	Ctdsp2	NM_146012.1	-0.54406	0.00055175
ILMN_1230162	Fem1b	NM_010193.3	-0.469787	0.000552033
ILMN_2741063	2810003C17Rik	NM_145144.1	-0.487238	0.000553802
ILMN_3158889	Tdpoz5	NM_207273.1	-0.434156	0.000555179
ILMN_2759344	LOC100048733	XM_001481081.1	-0.871329	0.000557486
ILMN_2760835	Sfxn2	NM_053196.3	-0.438204	0.000557598
ILMN_1220819	Rragb	NM_001004154.1	-0.524462	0.000561173
ILMN_3144358	Rnasen	NM_026799.2	-0.511658	0.000565634
ILMN_2538242	LOC386144	XM_359091.1	-0.580967	0.0005673
ILMN_2990152	Dclk2	NM_027539.3	-0.52663	0.000571044
ILMN_2476341	2310051F07Rik		-0.529212	0.000577674
ILMN_2971286	Ppp3ca	NM_008913.1	-0.600374	0.000581657
ILMN_2638914	D330027H18Rik	XM_149840.5	-0.443174	0.000587079
ILMN_2937674	Gse1	NM_198671.1	-0.648177	0.000587079
ILMN_2760979	Tgfbr2	NM_009371.2	-0.454938	0.000592012
ILMN_2700848	Arrb2	NM_145429.4	-0.580981	0.000594887
ILMN_2724785	Kcnab2	NM_010598.2	-0.404478	0.000595508
ILMN_2916782	Apom	NM_018816.1	-0.443059	0.000595508
ILMN_2704318	D16Bwg1494e	XM_358773.6	-0.485269	0.000599532
ILMN_2621433	Fgfrl1	NM_054071.1	-0.544565	0.000599746
ILMN_2762728	Acaa1a	NM_130864.3	-0.503828	0.000602883
ILMN_2589164	H2-DMb2	NM_010388.4	-0.425245	0.000606842
ILMN_2417863	Tnip1	NM_021327.1	-0.483597	0.000606842
ILMN_1258896	EG664849	NR_003376.1	-0.509762	0.000606842
ILMN_2615901	Ptk2	NM_007982.1	-0.447237	0.000609681
ILMN_2961091	Slc29a3	NM_023596.3	-0.518766	0.000609681
ILMN_2667033	Zxdc	NM_173002.2	-0.41241	0.000612184
ILMN_2635572	Npb	NM_153288.3	-0.432306	0.000613138
ILMN_1257666	Tspan14	NM_145928.1	-0.529438	0.000627857
ILMN_2972855	Slc25a12	NM_172436.2	-0.444927	0.00063061
ILMN_1246868	5430426F23Rik	AK050799	-0.428651	0.000631917
ILMN_2493815	Mtif3	NM_029581.3	-0.539569	0.000633085
ILMN_2648409	Cmtm7	NM_133978.1	-0.512081	0.000641138
ILMN_3097381	Mobp	NM_001039365.1	-0.440135	0.00064382
ILMN_2627093	Cdk2ap2	NM_026373.3	-0.422801	0.000645294
ILMN_2725188	Atp10a	NM_009728.1	-0.428675	0.000645503
ILMN_2676052	Tef	NM_017376.2	-0.428517	0.000650391
ILMN_2648580	1500032L24Rik	NM_026914.1	-0.420223	0.000650512
ILMN_2778122	Pdcd4	NM_011050.3	-0.59301	0.000655223
ILMN_2454150	Fbxo15		-0.470217	0.000656914
ILMN_2702997	Thap7	NM_026909.1	-0.411152	0.000657057
ILMN_1240728	Sh3tc2	NM_172628.2	-0.415644	0.000659942
ILMN_2749143	2810428I15Rik	XM_147329.1	-0.480427	0.000659942
ILMN_2974343	Pla1a	NM_134102.2	-0.53914	0.000659942
ILMN_2699898	Itgae	NM_008399.1	-0.706933	0.000659942
ILMN_2601053	1700011M02Rik	XM_001474336.1	-0.472342	0.000674025
ILMN_2643167	Rnf17	NM_001033043.1	-0.651682	0.000674025
ILMN_1235173	LOC386218	XM_359123.1	-0.537356	0.000677925
ILMN_2746132	Fnbp1l	NM_153118.1	-0.531249	0.000680905
ILMN_1253663	LOC382264	XM_358724.1	-0.438291	0.000681582
ILMN_1224697	Fbxl12	NM_013911.2	-0.488626	0.000701235
ILMN_2938893	Smad3	NM_016769.2	-0.40902	0.00070127
ILMN_2964324	Igfbp5	NM_010518.2	-0.421334	0.000714211
ILMN_2482672	Plekhm3	NM_001039493.1	-0.568479	0.000722973
ILMN_2658961	Dgka	NM_016811.2	-0.507873	0.00072328
ILMN_2616226	Dbp	NM_016974.1	-0.548974	0.000723443
ILMN_2573826	Gad1	AK047521	-0.751122	0.000723781
ILMN_2880536	Uck2	NM_030724.1	-0.387398	0.000724127
ILMN_2492500	Zeb1	NM_011546.2	-0.565202	0.000728316
ILMN_2621649	Gpr160	XM_921012.3	-0.406907	0.000736327
ILMN_1243949	Dner	NM_152915.1	-0.464663	0.000739384
ILMN_1230766	Scmh1	NM_013883.1	-0.439267	0.000740937
ILMN_2720763	BC025546	NM_146215.2	-0.455669	0.000740937
ILMN_2427096	1190002F15Rik		-0.510032	0.000740937
ILMN_2801790	Chmp2a	NM_026885.1	-0.571008	0.000740937
ILMN_3143557	Adi1	NM_134052.2	-0.540226	0.000751035
ILMN_1237160	1700123J19Rik	XM_356401.5	-0.407678	0.000752266
ILMN_2504886	Notum	NM_175263.3	-0.689758	0.000757218
ILMN_1219573	C130072A16Rik	AK081724	-0.461012	0.000762658
ILMN_2625687	Galnt1	NM_013814.2	-0.401392	0.000768593
ILMN_2537782	LOC385825	XM_358960.1	-0.488716	0.000772887
ILMN_2918499	Abcb1b	NM_011075.1	-0.589094	0.000775581
ILMN_1223997	Crtap	NM_019922.1	-0.550931	0.000789036
ILMN_1236758	Wfdc2	NM_026323.2	-0.78472	0.00079449
ILMN_1217191	Fmn2	NM_019445.1	-0.380605	0.000796717
ILMN_2474011	Nxn	NM_008750.4	-0.487822	0.000799513
ILMN_2879746	Lasp1	NM_010688.2	-0.515066	0.000799513
ILMN_2692554	9330186A19Rik	NM_178781.2	-0.44845	0.000799673
ILMN_2995370	Smcr7	NM_001009927.1	-0.480213	0.000799897
ILMN_2684855	Gpx4	NM_001037741.2	-0.553033	0.000803298
ILMN_2843355	Pcbp2	NM_011042.1	-0.492418	0.000811692
ILMN_2606180	Acot7	NM_133348.1	-0.43012	0.000815573
ILMN_2747677	2310003L22Rik	NM_027093.3	-0.478084	0.000820236
ILMN_1244219	LOC233637	XM_133608.3	-0.422241	0.000821929
ILMN_3156246	Cdh3	NM_001037809.1	-0.538218	0.000825323
ILMN_2807335	3110001A13Rik	NM_025626.3	-0.576486	0.000825546
ILMN_2646179	4930424G05Rik	NM_026251.1	-0.418172	0.000837013
ILMN_1257414	BC052688	XM_888474.2	-0.454045	0.000837762
ILMN_1254075	Tomm40l	NM_001037170.2	-0.476582	0.000837805
ILMN_2435612	Patz1	NM_019574.2	-0.424565	0.000839612
ILMN_1237750	Polr2f	NM_027231.1	-0.406015	0.000841701
ILMN_1247665	Fam100b	NM_176902.3	-0.472997	0.000854135
ILMN_1226175	Igf2bp3	NM_023670.2	-0.39575	0.000862494
ILMN_2807084	Acot7	NM_133348.1	-0.484902	0.000863419
ILMN_1255510	Lmna	NM_019390.1	-0.607386	0.000864531
ILMN_2731228	2610301B20Rik	NM_026005.2	-0.378582	0.000871461
ILMN_2887065	Mvp	NM_080638.1	-0.426988	0.000871461
ILMN_2981550	Capn1	NM_007600.2	-0.544067	0.000871461
ILMN_1229110	Mrpl33	NM_025796.2	-0.381542	0.000895747
ILMN_2811263	Zxda	NR_003292.1	-0.580685	0.000895747
ILMN_2623735	Ccbl1	NM_172404.2	-0.425295	0.000896001
ILMN_2919411	Osm	NM_001013365.1	-0.860669	0.000896133
ILMN_2525423	Wwc1	NM_170779.1	-0.576224	0.000900931
ILMN_2628174	Acss1	NM_080575.1	-0.679322	0.000906379
ILMN_2630756	Aste1	NM_025651.2	-0.41607	0.000911776
ILMN_1228093	Arhgap8	NM_028455.2	-0.474753	0.000913491
ILMN_2857684	Ildr1	NM_134109.1	-0.54529	0.000913491
ILMN_1213020	EG433865	XM_485586.4	-0.619199	0.000916722
ILMN_2732309	Ppm1a	NM_008910.2	-0.421964	0.000923006
ILMN_2613399	Scye1	NM_007926.2	-0.467753	0.000932998
ILMN_2460224	Ptch1	NM_008957	-0.475033	0.000934053
ILMN_2819311	Tdpoz2	NM_001007222.2	-0.369902	0.000936808
ILMN_2881620	Nfe2	NM_008685.2	-0.464049	0.000939208
ILMN_2950837	Mfn1	NM_024200.2	-0.509934	0.000943427
ILMN_2652608	Spic	NM_011461.2	-0.481203	0.000944774
ILMN_2852957	Dkk3	NM_015814.2	-0.405109	0.000945467
ILMN_2672626	Myh9	NM_022410.1	-0.508377	0.000945467
ILMN_3152241	Slc16a6	NM_134038.2	-0.426742	0.000963691
ILMN_1249727	Car13	NM_024495.4	-0.848805	0.000974292
ILMN_2734142	Snta1	NM_009228.1	-0.524041	0.000976313
ILMN_3160137	Aldoc	NM_009657.3	-0.59174	0.000980282
ILMN_3161282	Dpysl5	NM_023047.2	-0.415534	0.000986162
ILMN_2468473	B230343A10Rik		-0.399053	0.000988586
ILMN_2898406	Ndufa6	NM_025987.1	-0.476892	0.00100333
ILMN_1226822	Calr4	NM_001033226.2	-0.994499	0.00100555
ILMN_2663585	Jdp2	NM_030887.2	-0.530671	0.00101523
ILMN_2725155	Fnip1	NM_173753.3	-0.427462	0.00101767
ILMN_2734693	Ildr1	NM_134109.1	-0.481586	0.00102037
ILMN_2592507	Ppp1r9b	NM_172261.2	-0.408297	0.00102629
ILMN_2932164	Notum	NM_175263.3	-0.878509	0.00102629
ILMN_1235717	Tpk1	NM_013861.3	-0.460829	0.0010326
ILMN_2958382	Chd1	NM_007690.1	-0.446562	0.00103882
ILMN_1254911	LOC100046049	XM_001476363.1	-0.732694	0.00104596
ILMN_2634222	Efs	NM_010112.3	-0.569092	0.00105249
ILMN_2847332	Mid1ip1	NM_026524.2	-0.417219	0.00105378
ILMN_1231138	E2f1	NM_007891.3	-0.471451	0.00105849
ILMN_1256946	Pramel7	NM_178250.2	-0.4938	0.00107148
ILMN_1253601	Aacs	NM_030210.1	-0.452779	0.00107856
ILMN_2738090	Tmem41b	NM_153525.5	-0.417284	0.00109058
ILMN_3121255	Vegfa	NM_001025250.2	-0.382989	0.00109109
ILMN_2589312	Entpd4	NM_026174.2	-0.476556	0.00109853
ILMN_1255596	Rtel1	NM_001001882.2	-0.392821	0.00110896
ILMN_2547305	Mobp	AK013799	-0.408644	0.0011362
ILMN_2769507	Gpx6	NM_145451.3	-0.557092	0.00114495
ILMN_1248468	LOC632684	XR_031426.1	-0.365982	0.00115302
ILMN_2571934	D030034I04Rik	AK050914	-0.479034	0.0011557
ILMN_1250576	2810439F02Rik	NM_028341.2	-0.439816	0.00115959
ILMN_3059326	Sparc	NM_009242.1	-0.42873	0.00116055
ILMN_2645620	Bcap29	NM_007530.2	-0.515839	0.00116055
ILMN_1214822	Gfpt2	NM_013529.2	-0.681255	0.00116055
ILMN_3008858	Ctsc	NM_009982.2	-0.572556	0.00118394
ILMN_1257159	Clca4	NM_139148.1	-0.450152	0.00119728
ILMN_1238374	Cdc7	NM_009863.2	-0.480569	0.00119935
ILMN_1242106	BC016495	NM_145497.2	-0.497471	0.00120301
ILMN_2597710	Lmna	NM_019390.1	-0.373373	0.00120433
ILMN_2642913	Emp1	NM_010128.4	-0.687785	0.00122634
ILMN_2998658	Erdr1	NM_133362.1	-0.512898	0.00122937
ILMN_2854004	Spic	NM_011461.2	-0.53401	0.00124151
ILMN_1234702	Gpt2	NM_173866.3	-0.725986	0.00124151
ILMN_1258982	Srr	AK080830	-0.661258	0.00124524
ILMN_2540344	LOC381889	XM_358671.1	-0.647819	0.00125112
ILMN_2599719	Slc44a2	NM_152808.2	-0.484992	0.00125281
ILMN_2607474	Abcd4	NM_008992.1	-0.413691	0.00126571
ILMN_1246790	Chd1	NM_007690.2	-0.44673	0.00126571
ILMN_2878501	Nedd4l	NM_031881.1	-0.530829	0.00126571
ILMN_2644025	Hk1	NM_010438.2	-0.523735	0.00126765
ILMN_2734549	Fbxl12	NM_013911.2	-0.587192	0.00127351
ILMN_2602185	2009-09-01	NM_017380.1	-0.426151	0.00128085
ILMN_1235032	Wdr20b	NM_027614.1	-0.380865	0.00128946
ILMN_2959293	Upp1	NM_009477.1	-0.690344	0.00129025
ILMN_2809167	Pttg1	NM_013917.1	-0.38188	0.00129045
ILMN_2604028	Elavl2	NM_207686.1	-0.556287	0.00129045
ILMN_2764819	Rab1	NM_008996.3	-0.523231	0.00129584
ILMN_2718284	Mfsd1	NM_025813.3	-0.499141	0.00129947
ILMN_2476272	Osbpl7	NM_001081434.1	-0.438676	0.00130038
ILMN_2619330	Plk3	NM_013807.1	-0.428158	0.00134365
ILMN_1259355	Ccdc117	NM_134033.1	-0.443719	0.00134393
ILMN_2619983	Sdc2	NM_008304.2	-0.407115	0.00134602
ILMN_2480125	3110018K01Rik		-0.411126	0.00134652
ILMN_1225056	Slc5a6	NM_177870.4	-0.436673	0.00134652
ILMN_2968907	Tipin	NM_025372.1	-0.438974	0.00134652
ILMN_2592834	Sct	NM_011328.2	-0.43496	0.00136863
ILMN_2878548	Mthfd2	NM_008638.1	-0.738977	0.00136863
ILMN_2769052	Piwil1	NM_021311.2	-0.351823	0.00138231
ILMN_2686327	Gas6	NM_019521.2	-0.416004	0.00138231
ILMN_2451529	Scn2b	NM_001014761.2	-0.677115	0.00138231
ILMN_1227677	Kelchl	XM_148134.1	-0.389259	0.00138674
ILMN_2966104	Htra1	NM_019564.1	-0.724481	0.00138674
ILMN_2446405	LOC98434		-0.414746	0.00141775
ILMN_2674620	Ela2a	NM_007919.2	-0.470764	0.00142165
ILMN_3003656	Lrrc2	NM_028838.1	-0.408183	0.00144155
ILMN_1213149	1110029L17Rik		-0.448024	0.00145629
ILMN_3104414	Etfb	NM_026695.2	-0.504215	0.00145703
ILMN_1226950	Cdkn2a	NM_009877.2	-0.493616	0.00147733
ILMN_1249378	Bhlhb2	NM_011498.4	-0.438637	0.00148341
ILMN_2777696	Gcat	NM_013847	-0.69	0.00150194
ILMN_2848018	Tyk2	NM_018793.1	-0.361269	0.00150276
ILMN_2683316	Ctsb	NM_007798.2	-0.540279	0.00150409
ILMN_1231896	Ssbp4	XM_356132.1	-0.374172	0.00156191
ILMN_1254631	AI481316	XM_148986.1	-0.348346	0.00156239
ILMN_1232024	Tomm40l	NM_001037170.2	-0.616386	0.00156239
ILMN_3161105	Ahnak2	NM_001033476.1	-0.339089	0.00156857
ILMN_1249908	9030619K07Rik	AK033556	-0.348911	0.00158647
ILMN_2773609	Pdzk1	NM_021517	-0.515432	0.00159097
ILMN_2633530	Cd48	NM_007649.4	-0.392362	0.00160128
ILMN_2602837	Akr1e1	NM_018859.2	-0.401332	0.00160195
ILMN_3042059	Kns2	NM_001025360.1	-0.368632	0.00160283
ILMN_2654074	Sesn1	NM_001013370.1	-0.436921	0.00162761
ILMN_1233402	LOC100045981	XM_001475298.1	-0.399942	0.00162786
ILMN_1232592	Zbtb17	NM_009541.1	-0.373244	0.00164442
ILMN_1215665	4933425K02Rik	AK015318	-0.492667	0.00164442
ILMN_2670398	Eif4ebp1	NM_007918.3	-0.376092	0.00164768
ILMN_1251519	BC021790	NM_144824.1	-0.369994	0.00166663
ILMN_1236245	Rab11fip4	NM_175543	-0.483334	0.00166758
ILMN_2694998	Chmp2a	NM_026885.2	-0.449522	0.00168713
ILMN_2771219	LOC669660	XM_976375.1	-0.420884	0.00170243
ILMN_2595704	Adprh	NM_007414.3	-0.562156	0.00170259
ILMN_2688236	Atp2a3	NM_016745.2	-0.504733	0.00170314
ILMN_2718910	Slc30a2	XM_131731.3	-0.690684	0.00170314
ILMN_2904961	2310008M10Rik	NM_025509.2	-0.426892	0.00172067
ILMN_2706906	LOC100047937	XM_001479188.1	-0.429951	0.00172141
ILMN_1238142	1110008L16Rik	XM_126928.4	-0.356418	0.00175444
ILMN_2821263	Eps8l2	NM_133191.2	-0.455917	0.00175573
ILMN_3159826	Ryk	NM_001042607.1	-0.389644	0.00175668
ILMN_1228582	Atp12a	NM_138652.1	-0.499037	0.00175668
ILMN_1240994	Mbc2	NM_011843.2	-0.378427	0.00175834
ILMN_2668750	Gli2	NM_001081125.1	-0.344789	0.00175836
ILMN_2659269	Gprc5c	NM_147217.2	-0.348187	0.00176089
ILMN_2732642	Kptn	NM_133727.1	-0.432758	0.00177653
ILMN_2650439	Galnt1	NM_013814.2	-0.362786	0.00178876
ILMN_1236888	Rangap1	NM_011241	-0.456703	0.00178876
ILMN_2855590	Mtap7d1	NM_144941.2	-0.354273	0.00179176
ILMN_2637714	Rasa3	NM_009025.2	-0.359659	0.00179176
ILMN_2497957	scl0002507.1_236	AK083573.1	-0.976684	0.00179176
ILMN_2832808	Vdac1	NM_011694.1	-0.354674	0.00179604
ILMN_2507182	Tomm22	NM_172609.3	-0.355289	0.00182213
ILMN_2982736	1500031L02Rik	NM_025892.1	-0.496614	0.00183181
ILMN_1249776	Insl3	NM_013564.5	-0.610172	0.00183181
ILMN_1249408	2310016M24Rik	NM_183256.2	-0.518193	0.00187249
ILMN_1253600	2300002D11Rik	NM_001081156.2	-0.338419	0.00190805
ILMN_1239725	LOC277837	XM_204184.2	-0.441948	0.00190805
ILMN_1219717	Sort1	NM_019972.2	-0.356959	0.00191355
ILMN_2918663	Rmnd5b	NM_025346.1	-0.478171	0.00193101
ILMN_2668261	Slc26a6	NM_134420.3	-0.339871	0.00193767
ILMN_2622209	Rnaseh2b	NM_026001.2	-0.357092	0.00194037
ILMN_2662387	Lmna	NM_019390.1	-0.436216	0.0019564
ILMN_2702406	Pim1	NM_008842.3	-0.372072	0.00196134
ILMN_2712792	Csnk1e	NM_013767.5	-0.813354	0.00196134
ILMN_1251483	LOC667582	XR_033257.1	-0.335627	0.00196754
ILMN_2718266	Fkbp5	NM_010220.2	-0.473056	0.00197672
ILMN_2899133	Uhrf1bp1	NM_001080769.1	-0.390656	0.00201337
ILMN_1231939	Ccbl2	NM_173763.3	-0.350657	0.00201483
ILMN_1249698	Wbp2	NM_016852.2	-0.395696	0.00201631
ILMN_1238069	4930539E08Rik	NM_172450.3	-0.457183	0.00201631
ILMN_1232578	A330042I05Rik	XM_128977.1	-0.360342	0.00203047
ILMN_1245471	BC002199	NM_145964.2	-0.50776	0.00203158
ILMN_2775512	Ei24	NM_007915	-0.405679	0.00203873
ILMN_1228557	Id2	NM_010496.2	-0.664312	0.00203944
ILMN_2644920	Plekhf1	NM_024413.1	-0.425418	0.00204108
ILMN_2620520	Smug1	NM_027885.3	-0.437041	0.00204108
ILMN_1221048	Psat1	NM_177420.1	-0.607782	0.00204396
ILMN_2953677	Ei24	NM_007915.1	-0.431042	0.0020463
ILMN_1244977	H2-DMb1	NM_010387.2	-0.36366	0.00204918
ILMN_1214944	Aim1l	XM_131754.7	-0.374989	0.00206106
ILMN_1253966	Pfkfb2	NM_008825.3	-0.388895	0.002069
ILMN_1246011	Wdr70	XM_978614.1	-0.403618	0.00207137
ILMN_2726308	Rpp21	NM_026308.2	-0.424394	0.00207137
ILMN_1214703	Nme7	NM_138314.2	-0.679193	0.00208362
ILMN_2775307	Lamc2	NM_008485.3	-0.544997	0.00210284
ILMN_2605666	Lamp2	NM_010685.2	-0.745663	0.00210501
ILMN_1223695	5830415F09Rik	NM_029086.2	-0.420179	0.00210598
ILMN_3009719	Fancm	NM_178912.3	-0.400949	0.00210711
ILMN_2876071	Fth1	NM_010239.1	-0.41647	0.00210711
ILMN_2825574	Tubb2b	NM_023716.1	-0.564193	0.00210711
ILMN_2513870	Zap70	NM_009539.2	-0.386794	0.00211574
ILMN_2776952	Tmem55b	NM_001033271.3	-0.395561	0.00211574
ILMN_3150296	Acbd4	NM_025988.2	-0.376714	0.00211661
ILMN_2721149	Arl11	NM_177337.3	-0.551413	0.00211661
ILMN_1227282	Soat2	NM_146064.1	-0.372269	0.00212235
ILMN_2728967	Cdyl2	NM_029441.2	-0.366589	0.0021237
ILMN_2678547	Lypla1	NM_008866.2	-0.434015	0.00213597
ILMN_2852672	Tspan32	NM_020286.2	-0.713704	0.00214332
ILMN_1233848	Copg	NM_201244.1	-0.482415	0.00214426
ILMN_2730840	Cct6b	NM_009839.1	-0.420485	0.00215771
ILMN_1214396	LOC630729	XM_904332.3	-0.474101	0.00216373
ILMN_2593410	Kif3c	NM_008445.2	-0.429675	0.00217208
ILMN_2613469	Psmb5	NM_011186.1	-0.648977	0.00218064
ILMN_2700833	D11Wsu47e	NM_177777.4	-0.413761	0.00218931
ILMN_1220360	Unc13b	NM_001081413.1	-0.428438	0.00218931
ILMN_2619107	Lgals1	NM_008495.1	-0.77824	0.00220208
ILMN_2600940	Birc7	XM_283820.1	-0.404312	0.00220619
ILMN_2612895	C2	NM_013484.1	-0.578977	0.00220619
ILMN_2940446	Dgka	NM_016811.2	-0.473084	0.00220986
ILMN_2977056	Tnni1	NM_021467.4	-0.562372	0.00221644
ILMN_1215938	Slc39a4	NM_028064.2	-0.377218	0.00221689
ILMN_1236716	1200016B10Rik	NM_025819.3	-0.421725	0.00221689
ILMN_1234516	2410022L05Rik	NM_025556.2	-0.330731	0.00222134
ILMN_3144458	Fancc	NM_001042673.1	-0.398801	0.00222509
ILMN_3155626	EG245297	NM_001018086.2	-0.432124	0.00222509
ILMN_1223628	Mobp	NM_008614.2	-0.349815	0.00222771
ILMN_2746556	Dkk3	NM_015814.2	-0.480803	0.00222771
ILMN_2609264	1600002K03Rik	NM_027207.2	-0.381244	0.00223949
ILMN_1252817	Lrrc59	NM_133807.1	-0.366779	0.00226248
ILMN_1254529	Card11	NM_175362.1	-0.372388	0.00226248
ILMN_2623867	Ostm1	NM_172416.2	-0.378222	0.00226248
ILMN_2677332	Hic2	NM_178922.3	-0.384727	0.00226248
ILMN_1219077	AA536749	NM_012027	-0.457481	0.00226248
ILMN_2687745	Pnpla2	NM_025802.2	-0.526347	0.00226248
ILMN_3009010	Suz12	NM_199196.1	-0.368185	0.00228097
ILMN_1217337	4930427A07Rik	NM_134041.2	-0.391473	0.00229766
ILMN_2678726	Rasgrp2	NM_011242.2	-0.456327	0.00230126
ILMN_2451470	Vps54	NM_139061.3	-0.400119	0.0023051
ILMN_2864170	Chst3	NM_016803.2	-0.567346	0.00231351
ILMN_1232601	Cyb561	NM_007805.4	-0.425589	0.00236172
ILMN_2845991	Mknk1	NM_021461.2	-0.373111	0.00236312
ILMN_2491161	Rad51c	NM_053269.2	-0.596705	0.00236312
ILMN_2616309	Pttg1ip	NM_145925.2	-0.356568	0.00236771
ILMN_2733179	Aldh2	NM_009656.3	-0.521953	0.00236771
ILMN_2713686	Pnpo	NM_134021.2	-0.317846	0.00237019
ILMN_2786442	Ptges	NM_022415.2	-0.39523	0.0023831
ILMN_2728985	Fbln1	NM_010180.1	-0.724393	0.0023831
ILMN_2689333	Csnk1e	NM_013767.5	-0.756597	0.00240129
ILMN_2613696	Ankrd13a	NM_026718.2	-0.383286	0.00241148
ILMN_1228657	Fcgr2b	NM_010187.2	-0.387968	0.00241362
ILMN_2641201	Sp5	NM_022435.2	-1.36525	0.00241669
ILMN_1222609	Igfals	NM_008340.3	-0.340688	0.00242412
ILMN_3091288	Tpd52	NM_009412.2	-0.416744	0.00244188
ILMN_2987637	Fbxo15	NM_015798.1	-0.459463	0.00244701
ILMN_1219494	EG666747	XM_001000540.2	-0.430386	0.00246075
ILMN_2678661	Fancc	NM_007985.2	-0.363513	0.00246164
ILMN_3137570	Pdlim5	NM_019809.1	-0.357874	0.00247362
ILMN_2616028	Ptges	NM_022415.2	-0.381367	0.00247362
ILMN_2804037	Irgm1	NM_008326.1	-0.491021	0.00247362
ILMN_2621862	Pdlim5	NM_019808.1	-0.332789	0.00248928
ILMN_2534787	LOC331981	XM_285065.2	-0.528344	0.0024896
ILMN_2892441	Gsta4	NM_010357.1	-0.334122	0.00249395
ILMN_2783226	Tcfap2c	NM_009335.1	-0.809931	0.00250076
ILMN_2417813	Tuba3b	NM_009449.3	-0.454306	0.00250815
ILMN_2824002	Frat2	NM_177603.1	-0.351273	0.00251588
ILMN_2705407	Pabpc1	NM_008774.2	-0.392565	0.00251588
ILMN_2642681	Atf4	NM_009716.2	-0.471197	0.00253902
ILMN_1250075	Dpysl3	NM_009468.3	-0.413557	0.00257145
ILMN_2879745	Lasp1	NM_010688.2	-0.334196	0.0025958
ILMN_2540573	LOC665281	XR_031065.1	-0.546653	0.00260811
ILMN_2677046	Gstp1	NM_013541.1	-0.34539	0.00261538
ILMN_2588995	Rab8b	NM_173413.2	-0.406286	0.00263083
ILMN_1237328	Lpcat3	NM_145130.1	-0.527995	0.00263083
ILMN_2694397	Poldip3	NM_178627.3	-0.341542	0.00263761
ILMN_1251191	Usp43	NM_173754.4	-0.342223	0.00264495
ILMN_2449120	2011-09-01	NM_001009818.1	-0.367544	0.00267125
ILMN_1243722	Prosapip1	NM_197945.2	-0.351159	0.00267266
ILMN_2691869	100041294	NM_011509.1	-0.446622	0.00268211
ILMN_1239333	Iqgap1	NM_016721	-0.371559	0.00268791
ILMN_2726471	En2	NM_010134.3	-0.523894	0.00268791
ILMN_1231132	Crls1	NM_025646.3	-0.32425	0.0027227
ILMN_2567940	Etnk1	XM_979562.2	-0.367423	0.0027421
ILMN_2959291	Upp1	NM_009477.1	-0.571336	0.00276285
ILMN_1227976	E430031D18Rik	AK088915	-0.320001	0.00276611
ILMN_2829262	Ltbp4	NM_175641.1	-0.357579	0.00276681
ILMN_1259834	4921531P07Rik	XM_001481289.1	-0.326881	0.00278715
ILMN_2772764	Hoxc9	NM_008272.3	-0.328004	0.00279046
ILMN_3004553	Pfkm	NM_021514.2	-0.349642	0.00280717
ILMN_1216042	Apoe	NM_009696.2	-0.393683	0.00280782
ILMN_1230913	Metap1	NM_175224.4	-0.400787	0.00281047
ILMN_1216116	Smarcd2	NM_031878.1	-0.406739	0.00281417
ILMN_2690603	Spp1	NM_009263.1	-0.404002	0.00282678
ILMN_1250392	LOC435145	XM_987106.1	-0.343294	0.00284115
ILMN_2606130	Pcgf1	NM_197992.1	-0.368072	0.00284115
ILMN_2906489	Mocos	NM_026779.1	-0.327153	0.00285124
ILMN_2629375	1110038F14Rik	NM_054099.2	-0.327595	0.00285124
ILMN_1259132	Osbpl2	NM_144500.3	-0.351	0.00286221
ILMN_3100812	Gpx4	NM_001037741.2	-0.68494	0.00287216
ILMN_1239294	Cdc42ep2	NM_026772.1	-0.376095	0.00287769
ILMN_2426853	Ubd	NM_023137.2	-0.623429	0.00288028
ILMN_1255416	Ly6a	NM_010738.2	-0.553003	0.00288419
ILMN_2874491	Tnip2	NM_139064.1	-0.359648	0.00288507
ILMN_3121891	Lmna	NM_001002011.1	-0.371516	0.00288507
ILMN_2744398	Ostf1	NM_017375.2	-0.645636	0.00288507
ILMN_2980858	Lpcat3	NM_145130.1	-0.339575	0.00288618
ILMN_2591342	BC021614	NM_144869.2	-0.32512	0.00291797
ILMN_2613558	Lass5	NM_028015.2	-0.316754	0.00292011
ILMN_2829920	Fmn2	NM_019445.1	-0.412549	0.00293127
ILMN_2968807	Rpain	NM_027186.1	-0.319835	0.00294563
ILMN_1227824	Josd1	NM_028792.2	-0.380664	0.00294563
ILMN_1245043	LOC226017	XM_129164.2	-0.889009	0.00296986
ILMN_2735276	Plekha8	NM_001001335.1	-0.367653	0.00297078
ILMN_1233809	Cmtm7	NM_133978.1	-0.483417	0.00297078
ILMN_3160218	Amica1	NM_001005421.3	-0.527066	0.00300657
ILMN_2891245	Rhbdl2	NM_183163.2	-0.395649	0.00309442
ILMN_1251729	Nfe2l1	NM_008686.2	-0.460262	0.00310063
ILMN_3026397	Chka	NM_001025566.1	-0.544667	0.00310063
ILMN_1212878	Tex19.2	NM_027622.2	-0.415807	0.00311386
ILMN_2851288	Ngfr	NM_033217.3	-0.425284	0.00311386
ILMN_2719296	Mfn1	NM_024200.2	-0.448015	0.00312104
ILMN_1223699	LOC242703	XM_144101.1	-0.408681	0.0031465
ILMN_1244381	Robld3	NM_031248.3	-0.365327	0.00315015
ILMN_2717569	Ufsp2	NM_138668.1	-0.384148	0.00316229
ILMN_1252762	Trib3	NM_175093.2	-0.383661	0.00317106
ILMN_2627895	Etfb	NM_026695.2	-0.34885	0.00317574
ILMN_1247263	1700020N15Rik	XM_135879	-0.364303	0.00318216
ILMN_2549257	4930563C04Rik	AK016197	-0.309903	0.00319283
ILMN_1243939	9530027K23Rik	NM_176838	-0.364067	0.00321786
ILMN_2780286	Scube3	NM_001004366.1	-0.41969	0.00322314
ILMN_2727893	Ilkap	NM_023343.2	-0.352145	0.00324413
ILMN_2817021	Alg10b	NM_001033441.1	-0.307662	0.00324446
ILMN_2491099	Xpot	XM_125902.4	-0.311636	0.00326919
ILMN_2493464	Mllt4	NM_010806.1	-0.377186	0.00326971
ILMN_1254855	Mknk1	NM_021461.4	-0.335302	0.00329934
ILMN_2527341	LOC381365	XM_355330.1	-0.554505	0.00330767
ILMN_1258452	LOC386078	XM_359058.1	-0.482152	0.00331585
ILMN_2717916	Mrps18a	NM_026768.3	-0.304325	0.00332752
ILMN_2695793	Fes	NM_010194.2	-0.438663	0.00334727
ILMN_1253354	Dapp1	NM_011932.2	-0.370005	0.00335838
ILMN_1229649	LOC215415	XM_149029.2	-0.357057	0.00339642
ILMN_1213911	Ccdc84	NM_201372.3	-0.306691	0.00340033
ILMN_2493030	2310043N10Rik	NR_003513.2	-0.649212	0.00340033
ILMN_1252804	Map4k1	NM_008279.2	-0.346804	0.00340258
ILMN_2632264	Acot7	NM_133348.1	-0.462243	0.00343599
ILMN_2607450	1110014N23Rik	NM_001081041.1	-0.332101	0.0034401
ILMN_1237581	0710007G10Rik		-0.330453	0.00344221
ILMN_1225730	Fdps	NM_134469.3	-0.355623	0.00344459
ILMN_1222821	Rogdi	NM_133185.2	-0.303284	0.00345917
ILMN_2756435	Cebpb	NM_009883.3	-0.345446	0.00345917
ILMN_1244356	4121402D02Rik	NM_028722.1	-0.41942	0.00346254
ILMN_1257515	Mcrs1	NM_016766.2	-0.310947	0.00346956
ILMN_2976191	Stat5a	NM_011488.2	-0.316498	0.0034754
ILMN_2658392	Atp2c1	NM_175025.2	-0.415609	0.00351929
ILMN_1237498	EG546250	XM_486530.3	-0.319939	0.00353976
ILMN_1231718	1810027O10Rik	XM_109683.4	-0.521778	0.00354119
ILMN_1224942	Shmt2	NM_028230.3	-0.425226	0.00355034
ILMN_1243499	Ide	NM_031156.2	-0.335677	0.00355183
ILMN_1230176	1810032O08Rik	XR_035342.1	-0.38114	0.00355183
ILMN_1214500	Rgma	NM_177740.4	-0.402116	0.00355183
ILMN_1245809	1810043H04Rik	XM_903145.3	-0.362042	0.00357809
ILMN_3123473	Aldh18a1	NM_019698.1	-0.426159	0.00360882
ILMN_2735829	Kiss1	NM_178260.2	-0.313053	0.00362666
ILMN_2654906	Mgat3	NM_010795.3	-0.3312	0.00363927
ILMN_1213334	Tmem88	NM_025915.3	-0.385206	0.00364014
ILMN_3001481	Chrnb1	NM_009601.3	-0.435707	0.00364728
ILMN_2922560	Slc16a9	NM_025807.1	-0.738098	0.00364728
ILMN_2757569	Eno3	NM_007933.2	-0.334886	0.00367566
ILMN_1236828	Usp20	NM_028846.3	-0.382902	0.00367566
ILMN_1242739	LOC218617	XM_122636.2	-0.309444	0.00368927
ILMN_1212639	2310045L10Rik	AK009826	-0.337332	0.00368927
ILMN_2421275	Zfp317	NM_172918.3	-0.350217	0.00368927
ILMN_2776075	Atp6v1c1	NM_025494.1	-0.350607	0.00368927
ILMN_2490548	Tspan4	NM_053082.2	-0.355896	0.00370953
ILMN_2687744	Rnf167	NM_027445.1	-0.306669	0.00372325
ILMN_1224609	Psmg2	NM_134138.1	-0.350869	0.00373531
ILMN_2659160	Hdac5	NM_001077696.1	-0.333323	0.0037824
ILMN_1226228	2010005J08Rik	NM_178623.2	-0.321087	0.00381517
ILMN_1250709	1810046J19Rik	NM_025559.2	-0.317236	0.00383423
ILMN_2683414	Snf8	NM_033568.2	-0.372338	0.00385081
ILMN_2864172	Chst3	NM_016803.2	-0.428461	0.00388398
ILMN_2619848	Tfrc	NM_011638.3	-0.474641	0.00388398
ILMN_2942551	Sh3rf2	NM_172966.1	-0.314408	0.00389513
ILMN_2768805	Pkn2	NM_178654.3	-0.374644	0.00389827
ILMN_1258159	Slc2a1	NM_011400.2	-0.316715	0.00390119
ILMN_2817883	Als2	NM_028717.2	-0.339524	0.00393812
ILMN_2764727	Actn2	NM_033268.2	-0.34771	0.00395342
ILMN_2930933	Zfml	NM_008717.1	-0.508377	0.00396694
ILMN_1217054	Ckmt1	AK018487	-0.326441	0.00400071
ILMN_2684324	Dock11	NM_001009947.3	-0.357338	0.00400087
ILMN_2961152	Krt7	NM_033073.2	-0.606396	0.00400629
ILMN_1244279	Trib3	NM_175093.2	-0.311087	0.00402517
ILMN_3102467	Rab34	NM_033475.2	-0.48429	0.00402714
ILMN_2937261	Mod1	NM_008615.1	-0.407795	0.00405993
ILMN_2792868	Blvrb	NM_144923.2	-0.351684	0.00407208
ILMN_1249766	Gbx2	NM_010262.3	-0.960541	0.00407208
ILMN_2870672	Fbln1	NM_010180.1	-0.984705	0.00407208
ILMN_2703138	Tmem125	NM_172383.2	-0.292454	0.00408492
ILMN_2628178	Socs2	NM_007706.3	-0.564634	0.00408492
ILMN_1213617	Ctsa	NM_001038492.1	-0.438816	0.00410298
ILMN_2721894	Eif2b4	NM_010122.1	-0.370471	0.0041055
ILMN_2895177	Epm2aip1	NM_175266.2	-0.403163	0.00413554
ILMN_3024681	Mobp	NM_001039365.1	-0.409531	0.00416791
ILMN_2790241	Herpud1	NM_022331.1	-0.326706	0.00420323
ILMN_2677980	Napg	NM_028017.1	-0.370989	0.00422284
ILMN_1244836	Tmem41a	NM_025693.3	-0.386716	0.00427374
ILMN_2753697	Cd2	NM_013486.2	-0.297831	0.0042774
ILMN_1215552	Fxyd4	NM_033648.1	-0.315882	0.00428905
ILMN_2688681	Npm3-ps1	NR_002702.1	-0.283769	0.00431332
ILMN_1217329	Sppl3	NM_029012.2	-0.398256	0.00431332
ILMN_2777059	Csad	NM_144942	-0.452985	0.00431332
ILMN_1242178	Adh5	NM_007410.2	-0.41108	0.00432041
ILMN_1245549	6330404C01Rik	AK018112	-0.40477	0.00434746
ILMN_2633377	LOC100045677	XR_031705.1	-0.330759	0.00442715
ILMN_2595973	Grn	NM_008175.3	-0.356988	0.00444457
ILMN_2631829	Fmr1nb	NM_174993.1	-0.307643	0.00444958
ILMN_3100276	Aldh1l1	NM_027406.1	-0.347323	0.00445628
ILMN_1253331	Zfp459	NM_177811.3	-0.37905	0.00447992
ILMN_2477527	2310005C01Rik		-0.340443	0.00454478
ILMN_1243685	LOC669675	XM_001474101.1	-0.28689	0.004548
ILMN_3162081	Wdr6	NM_031392.2	-0.392593	0.00456855
ILMN_2778111	Etv4	NM_008815.2	-0.392954	0.00458062
ILMN_2478429	Myo1a		-0.325936	0.00459011
ILMN_2838372	2010111I01Rik	NM_028079.1	-0.384243	0.00461711
ILMN_2633670	Tmem62	NM_175285.3	-0.41942	0.00461865
ILMN_1239801	Irf2bp2	XM_001002526.2	-0.45341	0.0046274
ILMN_2556758	Glb1	AK034049	-0.305949	0.00463639
ILMN_2609323	Lst1	XM_359281.1	-0.404271	0.00463639
ILMN_2868013	Pank1	NM_023792.1	-0.432013	0.00463756
ILMN_2643057	Trappc6a	NM_025960.3	-0.376571	0.00466801
ILMN_2657124	EG623818	XM_888318.3	-0.295099	0.00470803
ILMN_1255648	Csf3r	NM_007782.1	-0.494957	0.00470803
ILMN_2746116	Osta	NM_145932.3	-0.300552	0.00473875
ILMN_3108770	Fbxl10	NM_001005866.1	-0.360547	0.00474201
ILMN_2737959	Plekhm1	NM_183034.1	-0.383655	0.00474201
ILMN_3131887	Spag9	NM_001025430.1	-0.396731	0.00476647
ILMN_2594202	EG637748	XM_917238.2	-0.59861	0.00478458
ILMN_2604097	Eftud2	NM_011431.2	-0.365182	0.00479206
ILMN_1239863	E330016A19Rik	NM_173386.3	-0.34421	0.00482077
ILMN_2712873	Cyb5r3	NM_029787.2	-0.372528	0.00482442
ILMN_2596851	Lasp1	NM_010688.4	-0.39063	0.00484417
ILMN_2651534	Rnf8	NM_021419.1	-0.352444	0.00485462
ILMN_2679815	Pkn2	NM_178654.3	-0.346725	0.00485891
ILMN_1213364	LOC638892	XM_915073.1	-0.379701	0.00486421
ILMN_3074952	Copg	NM_201244.1	-0.364527	0.00487979
ILMN_2707043	Ebp	NM_007898.2	-0.324608	0.00491415
ILMN_2739675	Dnd1	NM_173383.1	-0.956277	0.00491415
ILMN_2698353	Saps3	NM_029456.1	-0.373578	0.00494108
ILMN_2572849	C920007D24Rik	AK050589	-0.320828	0.00501171
ILMN_1217773	Tlx3	NM_019916.1	-0.323673	0.00506767
ILMN_1223029	Rab8b	NM_173413.2	-0.449809	0.00507436
ILMN_2777598	Nr2f6	NM_010150.2	-0.423485	0.00507486
ILMN_1228385	Itpr3	NM_080553.2	-0.312549	0.00509459
ILMN_2798079	1200016B10Rik	NM_025819.2	-0.444255	0.00509591
ILMN_1216871	Lcp1	NM_008879.3	-0.365738	0.00510648
ILMN_1239638	Creg1	NM_011804.2	-0.376917	0.00511157
ILMN_1260219	Adipor2	NM_197985.2	-0.435693	0.00511888
ILMN_2588411	Grina	NM_023168.3	-0.467839	0.00515592
ILMN_2767791	Tbc1d22a	NM_145476.2	-0.306906	0.00516392
ILMN_2642886	Rnf214	NM_178709.4	-0.291929	0.0051832
ILMN_2753979	Rasa4	NM_001039103.2	-0.317255	0.0051905
ILMN_2734661	Hagh	NM_024284.1	-0.368706	0.00521929
ILMN_2623844	Pkp4	NM_175464.2	-0.350664	0.00522758
ILMN_2619044	Mical3	NM_153396.1	-0.325589	0.00525514
ILMN_3008859	Ctsc	NM_009982.2	-0.396516	0.00528271
ILMN_2669958	Bcas3	NM_138681.3	-0.50933	0.00529382
ILMN_2684575	Pcyox1l	NM_172832.1	-0.28511	0.00533645
ILMN_2589374	C330016K18Rik	XM_132642.4	-0.308191	0.00533645
ILMN_2523757	4930422G04Rik	XM_485308.4	-0.393213	0.0053382
ILMN_2565835	B930008G03Rik	AK046967	-0.317123	0.00534532
ILMN_2675811	Slc11a1	NM_013612.1	-0.747628	0.00534532
ILMN_1242309	A630054L15Rik	NM_145969	-0.317888	0.00541486
ILMN_2508745	Zfyve21	NM_026752.2	-0.37596	0.00541935
ILMN_1219656	Tmem160	NM_026938.1	-0.460164	0.0054203
ILMN_2777535	LOC666053	XR_032036.1	-0.333465	0.00543221
ILMN_2806250	Rab38	NM_028238.5	-0.296938	0.00544534
ILMN_2912598	Ap3m2	NM_029505.1	-0.361632	0.00544779
ILMN_2880906	Pdlim2	NM_145978.1	-0.330809	0.00549555
ILMN_2956448	Creb3l2	NM_178661.2	-0.41892	0.00553652
ILMN_1250136	LOC433943	XR_034042.1	-0.318807	0.00554074
ILMN_3136744	Sesn1	NM_001013370.1	-0.309588	0.00554708
ILMN_2717251	Cdc14a	NM_001080818.1	-0.304179	0.00554907
ILMN_1260241	Mier3	NM_172593.2	-0.33	0.00556677
ILMN_2857595	AI413582	NM_001002895.2	-0.350358	0.0055817
ILMN_2897858	Hus1	NM_008316.2	-0.351219	0.00559022
ILMN_2522765	Ints12	NM_027927.3	-0.377924	0.00560428
ILMN_2692615	Tgm2	NM_009373.3	-0.287539	0.00563572
ILMN_1224112	Vti1b	NM_016800.2	-0.305409	0.00563572
ILMN_1217272	Atp6v1c1	NM_025494.2	-0.279996	0.00566792
ILMN_2758198	Sord	NM_146126.1	-0.375221	0.00572875
ILMN_2737710	Tiam1	NM_009384.2	-0.412957	0.00576798
ILMN_2605465	Snx1	NM_019727.2	-0.363502	0.00583743
ILMN_2693985	Rpia	NM_009075.2	-0.385875	0.00584626
ILMN_1226017	2610035D17Rik	XM_902349.2	-0.393986	0.00586403
ILMN_1237664	4930504E06Rik	NM_133858.3	-0.282302	0.00591915
ILMN_2509674	1700030C10Rik	XR_035444.1	-0.360093	0.00595488
ILMN_2749958	LOC676420	XR_031436.1	-0.33557	0.00596231
ILMN_2619452	Mid1	NM_010797.1	-0.351198	0.00596231
ILMN_2755585	Avpi1	NM_027106.3	-0.502953	0.00600394
ILMN_2648475	Lef1	NM_010703.3	-0.321366	0.00601543
ILMN_2430513	Eya1	NM_010164.2	-0.311625	0.00605431
ILMN_1257444	Slc37a1	AK028984	-0.315315	0.00606042
ILMN_2775655	Akap1	NM_001042541.1	-0.492255	0.00606079
ILMN_2684205	4930431B09Rik	XR_002338.2	-0.27206	0.00608522
ILMN_2688888	Gca	NM_145523.3	-0.305829	0.00608947
ILMN_2678851	Rnf145	NM_028862.2	-0.380413	0.00608947
ILMN_2930897	Igfbp2	NM_008342.2	-0.384475	0.00609096
ILMN_2511089	Ugcg	NM_011673	-0.331719	0.0061166
ILMN_1242881	Cnpy2	NM_019953.1	-0.342668	0.0061166
ILMN_1257638	LOC100040347	XM_001473962.1	-0.32375	0.00614375
ILMN_2720836	Rbm47	NM_178446.2	-0.485037	0.00616061
ILMN_2749448	Plekho2	NM_153119.2	-0.291042	0.0061705
ILMN_1219748	Pxmp2	NM_008993.2	-0.352548	0.00617914
ILMN_1238227	Rpl23	NM_022891.2	-0.334057	0.00620792
ILMN_2725161	B230206N24Rik	NM_172487	-0.295423	0.00621351
ILMN_2735865	Rnd2	NM_009708.1	-0.289879	0.00621799
ILMN_2898958	Hsd3b2	NM_153193.2	-0.517583	0.00623369
ILMN_2609056	Eif2c2	NM_153178.2	-0.352346	0.00623379
ILMN_2491589	Vgll4	NM_177683.2	-0.344539	0.00623453
ILMN_2464693	Sp2	NM_030220.3	-0.380814	0.00623453
ILMN_2694577	Comt	NM_007744.2	-0.281518	0.00628304
ILMN_2920027	Dtnb	NM_007886.1	-0.352363	0.00631852
ILMN_1243407	Klk10	NM_133712.2	-0.378082	0.00636022
ILMN_2993843	Stag3	NM_016964.1	-0.395022	0.00636022
ILMN_1252400	Stambpl1	NM_029682.4	-0.300767	0.00642404
ILMN_2866752	Bcap29	NM_007530.2	-0.447717	0.00642404
ILMN_2744121	LOC100040525	XR_031953.1	-0.511645	0.00642404
ILMN_1214782	Pdcd4	NM_011050.3	-0.433452	0.00643517
ILMN_1227814	Srr	AK043819	-0.52421	0.00645382
ILMN_1252263	Uqcrb	AK017907	-0.40619	0.00646977
ILMN_1257193	Ppm1a	NM_008910.2	-0.363884	0.00647567
ILMN_1237483	Rnf216	NM_080561.3	-0.287665	0.00648016
ILMN_2663604	Fignl1	NM_021891.2	-0.322688	0.00648802
ILMN_3111575	Mef2b	NM_001045484.1	-0.371881	0.00650389
ILMN_2770723	Ncapg2	NM_133762.3	-0.377985	0.00651956
ILMN_2850839	100041294	NM_011509.1	-0.313911	0.00652044
ILMN_2789239	Tgfbr3	NM_011578.2	-0.366748	0.00652044
ILMN_2616584	Ppp1r1a	NM_021391.3	-0.652112	0.00652903
ILMN_2652936	Sec11a	NM_019951.1	-0.346252	0.00657853
ILMN_2555935	1810047K05Rik	AK032155	-0.292503	0.00660593
ILMN_2748081	Rai1	NM_009021.1	-0.330134	0.00660593
ILMN_1224130	4921531P07Rik	XM_001481289.1	-0.335407	0.00662628
ILMN_2776377	Sfxn4	NM_053198.2	-0.290657	0.00664609
ILMN_2622983	Dusp1	NM_013642.2	-0.665376	0.0066522
ILMN_1259368	Apobec3	NM_030255.2	-0.399251	0.00666434
ILMN_2948649	Helz	NM_198298.1	-0.410461	0.00670947
ILMN_2656031	Grasp	NM_019518.3	-0.300235	0.00671784
ILMN_1233738	Ttc9c	NM_027412.3	-0.292243	0.00673352
ILMN_2957904	Ufsp2	NM_138668.1	-0.32825	0.00673352
ILMN_1253618	Ccs	NM_016892.3	-0.345718	0.00673994
ILMN_1231277	8030474K03Rik	XM_001000772.2	-0.483605	0.00674103
ILMN_1252283	Tulp4	NM_054040.2	-0.299942	0.00674378
ILMN_1256221	2810011L19Rik		-0.435654	0.00678603
ILMN_1245389	LOC236604	NR_003517.1	-0.266528	0.00683079
ILMN_3145331	Tmsb10	NM_025284.3	-0.298163	0.00683082
ILMN_2458587	Zfp592	NM_178707.3	-0.285321	0.00686331
ILMN_1255263	Scamp5	NM_020270.2	-0.310533	0.00686331
ILMN_2688345	H2afv	XM_126043.3	-0.423588	0.00689859
ILMN_1226921	LOC674004	XM_001006879.1	-0.360498	0.00693119
ILMN_1216597	Slc25a25	NM_146118.2	-0.322234	0.00697028
ILMN_1245547	Abcd4	AK049489	-0.334026	0.00697079
ILMN_1228782	Lphn1	XM_134383.4	-0.302526	0.00699662
ILMN_2687828	Arid3a	NM_007880.1	-0.351	0.00699662
ILMN_2680038	Nuak2	NM_028778.3	-0.371345	0.0070425
ILMN_2886162	Slc45a4	NM_001033219.1	-0.317046	0.00708845
ILMN_1220838	Dmxl1	NM_001081371.1	-0.287316	0.00709872
ILMN_2958417	6720456B07Rik	NM_133937.1	-0.280233	0.00715669
ILMN_1231624	Mks1	NM_001039684.2	-0.265617	0.00716986
ILMN_2845080	Psap	NM_011179.2	-0.502289	0.00716986
ILMN_2612369	Prpf8	NM_138659.2	-0.261001	0.00717562
ILMN_1220261	Tspan8	NM_146010.1	-0.319932	0.00720715
ILMN_2750905	Lrriq2	NM_028815	-0.3891	0.00721492
ILMN_2960308	Hspe1	NM_008303.2	-0.316453	0.00722831
ILMN_1232716	Cyp1b1	NM_009994.1	-0.282056	0.00724343
ILMN_3085946	Zfp295	NM_001081685.1	-0.295237	0.0072626
ILMN_3018017	Cxadr	NM_001025192.2	-0.427289	0.00731274
ILMN_2652909	Ddit3	NM_007837.2	-0.339687	0.00733931
ILMN_2647729	Ap3b2	NM_021492.3	-0.493874	0.00737028
ILMN_2624209	St14	NM_011176.4	-0.361948	0.00740594
ILMN_2874631	D1Pas1	NM_033077.2	-0.310247	0.00742447
ILMN_2659617	Epn2	NM_010148.2	-0.303631	0.00744102
ILMN_1226798	Stra13	NM_016665.1	-0.380485	0.00749238
ILMN_2666312	Tmem82	NM_145987.2	-0.287524	0.00753348
ILMN_2933887	1200013B08Rik	NM_028773.2	-0.32794	0.00753783
ILMN_2910627	Acot10	NM_022816.1	-0.399167	0.00754426
ILMN_1255570	Atp6v1a	NM_007508.5	-0.383182	0.0075667
ILMN_2731550	Brp17	NM_019999.1	-0.313502	0.00758074
ILMN_2774822	Btbd6	NM_201646	-0.349038	0.00758074
ILMN_3150963	Cdv3	NM_175833.1	-0.288755	0.00759225
ILMN_2697433	Tmem184b	NM_172608.1	-0.373404	0.00764716
ILMN_1218324	EG382161	XM_001477831.1	-0.467449	0.00764716
ILMN_2951946	Kremen2	NM_028416.1	-0.287774	0.00765021
ILMN_2759598	Hint2	NM_026871.1	-0.321542	0.00765021
ILMN_2450506	Tln2	NM_001081242.1	-0.385804	0.00768082
ILMN_1219450	Ubfd1	NM_138589.2	-0.294545	0.00771839
ILMN_3073665	Atp11c	NM_001037863.1	-0.283882	0.00773777
ILMN_2667100	Atg10	NM_025770.3	-0.372185	0.00774968
ILMN_2946345	Xlr5a	NM_001045539.1	-0.264119	0.00779808
ILMN_3154640	Aff1	NM_133919.3	-0.309524	0.00779953
ILMN_2713449	Sfrs2ip	NM_028148.2	-0.264031	0.00784191
ILMN_2698494	Nfu1	NM_020045.2	-0.471382	0.00785011
ILMN_2964841	Ppfibp2	NM_008905.1	-0.325965	0.00786717
ILMN_2682835	Asb9	NM_027027.2	-0.291112	0.00794749
ILMN_1219468	Znfx1	NM_001033196.2	-0.263097	0.00800125
ILMN_3116826	Kns2	NM_001025360.1	-0.298125	0.00800125
ILMN_1216142	Masp2	NM_010767.3	-0.364398	0.00800125
ILMN_1258950	Slc16a6	NM_134038.2	-0.395175	0.00807056
ILMN_1239041	Mtch1	NM_019880.3	-0.277032	0.00809248
ILMN_2617468	Chac1	NM_026929.3	-0.665092	0.00814983
ILMN_2754222	Rpp25	NM_133982.1	-0.340129	0.00821867
ILMN_2621901	BC004022	XM_894155.2	-0.310288	0.00822042
ILMN_2868997	Rangap1	NM_011241.3	-0.366406	0.00822042
ILMN_2882078	Phf13	NM_172705.1	-0.254587	0.00825724
ILMN_2660175	Fbxo6	NM_015797.3	-0.576978	0.0082659
ILMN_2668927	LOC100047583	XM_001479138.1	-0.302623	0.0082743
ILMN_2756046	Ffar2	NM_146187.3	-0.487715	0.00828332
ILMN_2598576	Parp2	NM_009632.2	-0.365919	0.008285
ILMN_2609984	LOC100044557	XM_001472571.1	-0.264497	0.0082999
ILMN_2748837	Aco2	NM_080633.2	-0.320897	0.00832088
ILMN_1260412	Tigd2	NM_001081145.1	-0.290325	0.00833277
ILMN_2733356	Endod1	NM_028013.2	-0.396435	0.00838569
ILMN_2594477	Papss1	NM_011863.1	-0.307801	0.00840446
ILMN_2623480	1200014J11Rik	NM_025818.2	-0.388711	0.00848252
ILMN_2935462	Scn2b	NM_001014761.1	-0.297162	0.00850366
ILMN_2832658	Atp6v0e2	NM_133764.2	-0.284153	0.00852996
ILMN_2660028	Ccdc101	NM_029339.2	-0.425433	0.0085788
ILMN_1248637	Nsmce1	NM_026330.2	-0.344968	0.00859243
ILMN_3159730	Pabpc4	NM_148917.2	-0.401826	0.00865777
ILMN_2933431	Inpp5k	NM_008916.2	-0.308253	0.00865814
ILMN_2998139	Atg5	NM_053069.2	-0.273427	0.00867671
ILMN_2667020	Ryk	NM_001042607.1	-0.326227	0.00867833
ILMN_2610156	Neo1	NM_008684.1	-0.360571	0.00867951
ILMN_2725305	Rasa4	NM_001039103.2	-0.378865	0.00869139
ILMN_3029294	Rab34	NM_033475.2	-0.550676	0.00872187
ILMN_2711754	Foxred1	NM_172291.1	-0.278471	0.00873074
ILMN_1255342	St14	NM_011176.4	-0.319887	0.0087443
ILMN_2854418	Fnip1	NM_173753.3	-0.299755	0.00877552
ILMN_3141830	Stx8	NM_018768.2	-0.287886	0.00880159
ILMN_2914010	Dmwd	NM_010058.1	-0.288415	0.0088022
ILMN_1245116	EG666731	XR_035637.1	-0.305131	0.0088234
ILMN_2770917	Blvrb	NM_144923	-0.31295	0.0088289
ILMN_3014084	Nr1h2	NM_009473.2	-0.285534	0.008839
ILMN_1221467	BC002199	NM_145964.2	-0.379888	0.00888252
ILMN_2936671	Skap2	NM_018773.2	-0.410528	0.00889029
ILMN_2458275	Ubap1	NM_023305	-0.292779	0.00889541
ILMN_1230048	Fxr2	NM_011814.2	-0.307774	0.00889541
ILMN_1248672	Slc6a7	NM_201353.1	-0.315588	0.00893625
ILMN_1217454	Lamp2	NM_010685.3	-0.465145	0.00894648
ILMN_2748321	Rad51c	NM_053269.2	-0.331328	0.00895986
ILMN_1254199	Gaa	NM_008064.2	-0.431121	0.00897705
ILMN_2663613	Itgb5	NM_010580.1	-0.423242	0.00901682
ILMN_1254067	Mprip	NM_201245.2	-0.369948	0.00902495
ILMN_1217328	Hoxc6	NM_010465.2	-0.308895	0.00906444
ILMN_1240264	Usp2	NM_198091.2	-0.265209	0.00907639
ILMN_1214866	Eml1	NM_001043335.1	-0.348867	0.00907639
ILMN_2994744	Rrm2b	NM_199476.1	-0.391957	0.00907639
ILMN_2722784	Cd3g	NM_009850.1	-0.602227	0.00909394
ILMN_2461320	AU020206		-0.270795	0.00910913
ILMN_2627660	Lig1	NM_010715.2	-0.382775	0.00913691
ILMN_2498471	Ptrf	NM_008986.2	-0.442121	0.00913691
ILMN_1214953	Rusc2	NM_199057.2	-0.444733	0.00913691
ILMN_2766455	Lrrc8d	NM_178701.2	-0.466047	0.00913691
ILMN_2791811	Prune	NM_173347.2	-0.329258	0.00916185
ILMN_3135991	Ttc37	NM_001081352.1	-0.281393	0.00917815
ILMN_2715558	Arhgap17	NM_144529.1	-0.389818	0.00919495
ILMN_2656827	LOC100048832	XM_001473682.1	-0.364049	0.0091972
ILMN_2706857	6720456B07Rik	NM_133937.1	-0.282755	0.00921369
ILMN_2790246	Herpud1	NM_022331.1	-0.405316	0.00923142
ILMN_2675072	Ahsa1	NM_146036.1	-0.30197	0.00932108
ILMN_2949021	Aadacl1	NM_178772.2	-0.299291	0.00939484
ILMN_3004151	1600002K03Rik	NM_027207.1	-0.418533	0.00940754
ILMN_1243149	Atp6v0b	NM_033617.3	-0.271927	0.00942019
ILMN_1227434	Itgb7	NM_013566.1	-0.3451	0.00942019
ILMN_1241915	Notch1	NM_008714.2	-0.339489	0.00942531
ILMN_3055904	Cbx5	NM_001076789.1	-0.299557	0.00944531
ILMN_2762056	Dtnbp1	NM_025772.3	-0.409969	0.00944531
ILMN_1232336	1700007K13Rik	NM_027040.1	-0.322565	0.00950289
ILMN_2617245	Thoc4	NM_011568.1	-0.345837	0.00950289
ILMN_2646631	E030026I10Rik	NM_175553	-0.289246	0.00952033
ILMN_1250435	1700029G01Rik	NM_025856.2	-0.357969	0.00953361
ILMN_1216624	Tmem55b	NM_001033271.3	-0.2855	0.00953393
ILMN_2600315	Ercc8	NM_028042.3	-0.323556	0.00958459
ILMN_2649955	Tarbp2	NM_009319.1	-0.296374	0.0096038
ILMN_2924754	Pdzk1	NM_021517.1	-0.474471	0.00961415
ILMN_1260456	Hsd3b7	NM_133943.2	-0.346207	0.0096941
ILMN_2654225	Alox12e	NM_145684.1	-0.300868	0.00970062
ILMN_2619639	AI428936	NM_153577.2	-0.351426	0.00970913
ILMN_1238679	9430023L20Rik	NM_026566.2	-0.294813	0.00974389
ILMN_3031781	Arid5b	NM_023598.2	-0.278137	0.00979822
ILMN_1256644	Slc6a12	NM_133661.3	-0.299694	0.0098155
ILMN_2614752	Elovl6	NM_130450.2	-0.488451	0.00982059
ILMN_3131478	Bcat1	NM_007532.2	-0.331248	0.00982706
ILMN_2710419	Plec1	NM_201393.1	-0.448346	0.00984309
ILMN_1220763	Rnase1	NM_011271.2	-0.307686	0.00993089
ILMN_1247691	Hes1	NM_008235.2	-0.304766	0.00993711
ILMN_2607880	Tkt	NM_009388.2	-0.269521	0.00994033
ILMN_2980063	Flii	NM_022009.1	-0.334734	0.00994033
ILMN_1234756	LOC381150	XM_358516.1	-0.273226	0.00997087
ILMN_2603834	Htatip2	NM_016865.2	-0.316937	0.0099732
ILMN_1225373	C1qbp	NM_007573.2	-0.29171	0.00998003
ILMN_2794258	Mpv17l	NM_033564.1	-0.39057	0.00999874

## Sheet: upregulated
Upregulated genes in Prdm14 null ES cells compared to wildtype ES cells
FDR<0.01
gene list is sorted by FDR; table contains duplicate gene IDs (multiple array probe-sets)
PROBE_ID	SYMBOL	ACCESSION	logFC	adj.P.Val
ILMN_1214408	LOC666403	XR_034389.1	4.49232	1.74e-11
ILMN_2665609	Baiap2l1	NM_025833.3	3.44089	7.96e-10
ILMN_1241001	Eif2s3y	NM_012011.1	1.68306	1.29e-07
ILMN_2718843	4632417K18Rik	NM_026640.2	1.3701	3.99e-07
ILMN_2850391	Meis2	NM_010825.2	1.38526	5.07e-07
ILMN_2485198	Wnt8a	NM_009290.1	1.35855	8.04e-07
ILMN_2691752	Otx2	NM_144841.2	1.468	9.29e-07
ILMN_2800466	Tpmt	NM_016785.1	1.21099	1.11e-06
ILMN_2627217	Pi4k2b	NM_028744.2	1.07319	1.17e-06
ILMN_2672597	Gng10	NM_025277.3	1.17015	1.27e-06
ILMN_1214570	4930482J15Rik		0.998801	1.29e-06
ILMN_2602542	Lrmp	NM_008511	1.02455	1.34e-06
ILMN_2813830	Nt5e	NM_011851.2	1.75186	1.52e-06
ILMN_2523777	AL022832	NM_013916.1	1.20012	1.72e-06
ILMN_2485197	Wnt8a	NM_009290.1	1.34172	1.77e-06
ILMN_1226195	Bag3	NM_013863.4	1.27398	1.96e-06
ILMN_2497575	6230400G14Rik		1.05264	1.96e-06
ILMN_1257333	2310022B05Rik	NM_175149.3	1.01027	1.96e-06
ILMN_2736038	4933421H10Rik	NM_026599.3	1.27844	2.06e-06
ILMN_1230440	1700041B20Rik	XM_485065	1.1246	2.06e-06
ILMN_2960714	Agpat4	NM_026644.1	1.08314	2.93e-06
ILMN_2642403	Lmo4	NM_010723.2	1.29971	3.07e-06
ILMN_2478670	Zp3	NM_011776.1	0.937171	3.15e-06
ILMN_1235063	LOC665753	XM_979220.1	1.46162	3.64e-06
ILMN_2607377	Itm2a	NM_008409.2	0.986045	3.87e-06
ILMN_1236306	Gm288	XM_907202.3	0.889714	3.87e-06
ILMN_2513837	Gng10	NM_025277.3	1.19192	4.63e-06
ILMN_1223416	Fer1l3	XM_001480162.1	1.77297	4.89e-06
ILMN_3099751	Prmt2	NM_001077638.1	0.826184	5.75e-06
ILMN_3104025	Asb13	NM_178283.3	0.901995	6.06e-06
ILMN_2732877	1700034H14Rik	NM_025969.3	0.867401	6.21e-06
ILMN_1213273	Lrig3	NM_177152.4	0.86648	6.21e-06
ILMN_2734924	1190003J15Rik	NM_029821.2	0.968731	6.84e-06
ILMN_2897020	Dhrsx	NM_001033326.2	0.913946	6.97e-06
ILMN_2764846	Tcfap2a	NM_011547.2	0.886153	7e-06
ILMN_2795698	Paox	NM_153783.2	0.845703	7e-06
ILMN_2792601	P2ry5	NM_175116.2	0.948472	7.32e-06
ILMN_2502226	Utf1	NM_009482.2	1.57048	7.51e-06
ILMN_1250149	Dnmt3l	NM_001081695.1	1.62815	7.68e-06
ILMN_1238509	Hmgb2l1	NM_178017.1	1.02727	7.68e-06
ILMN_3112268	Dnmt3l	NM_019448.2	1.59973	7.89e-06
ILMN_1219169	Gfer	NM_023040.3	0.97446	7.89e-06
ILMN_1216953	Prmt2	NM_001077638.1	0.959628	7.89e-06
ILMN_2608602	Grsf1	NM_178700.4	0.837503	7.89e-06
ILMN_2907214	Tcea3	NM_011542.1	1.18053	8.78e-06
ILMN_2734683	Fstl1	NM_008047.4	1.11408	8.78e-06
ILMN_2769567	F2rl1	NM_007974	0.882035	9.2e-06
ILMN_1235647	Sox11	NM_009234.5	1.22373	9.29e-06
ILMN_2670625	Pmaip1	NM_021451.2	1.13716	9.29e-06
ILMN_1242617	Gpr23	NM_175271	1.08087	9.33e-06
ILMN_1258376	Kcnk6	NM_001033525.2	0.752092	9.34e-06
ILMN_2984744	Emp3	NM_010129.1	1.13114	9.8e-06
ILMN_1259610	Cd276	NM_133983.3	1.07229	9.99e-06
ILMN_1256052	Khdrbs1	NM_011317.3	0.911865	1e-05
ILMN_2614494	Fah	NM_010176.2	0.95153	1.03e-05
ILMN_1232621	Ank	NM_020332.3	0.969621	1.07e-05
ILMN_1260018	L1td1	NM_001081202.1	0.878649	1.07e-05
ILMN_1218639	Cphx	NM_175342.3	0.835615	1.1e-05
ILMN_1224193	Wnt5b	NM_009525.2	0.847523	1.11e-05
ILMN_2776283	Tcea3	NM_011542	1.02582	1.14e-05
ILMN_2947559	Rbm35a	NM_194055.1	1.66537	1.15e-05
ILMN_2507473	Hs6st2	NM_015819.3	1.17032	1.15e-05
ILMN_1249836	2015-09-01	NM_053102.2	0.790714	1.16e-05
ILMN_2727980	Pdxdc1	NM_053181.2	0.731891	1.16e-05
ILMN_2859518	Krtcap3	NM_027221.1	0.81346	1.22e-05
ILMN_2693858	D14Ertd449e	NM_025311.1	1.50885	1.26e-05
ILMN_1256142	Marcks	NM_008538.2	0.85979	1.26e-05
ILMN_2470799	LOC100047579	XM_001478437.1	1.01313	1.28e-05
ILMN_2632206	Gnas	NM_022000.2	0.959209	1.31e-05
ILMN_2817714	Tspan17	NM_028841.1	0.844963	1.31e-05
ILMN_2623064	Snx24	NM_029394.3	1.21357	1.34e-05
ILMN_2863601	Zfpm2	NM_011766.2	0.953669	1.45e-05
ILMN_1253323	D5Wsu178e	NM_027652.2	0.93114	1.49e-05
ILMN_2725789	Khdrbs1	NM_011317.3	0.908729	1.83e-05
ILMN_2949877	4931408A02Rik	NM_027627.1	0.719104	1.93e-05
ILMN_2737982	Dapk1	NM_134062.1	0.705354	1.96e-05
ILMN_1253593	Tshz3	NM_172298.2	0.718668	2.01e-05
ILMN_2525049	Fstl	XM_147260.1	0.939559	2.05e-05
ILMN_2655395	Gtpbp10	NM_153116.1	0.754085	2.21e-05
ILMN_2630605	Fscn1	NM_007984.2	1.00876	2.27e-05
ILMN_2866267	F2rl1	NM_007974.2	0.785314	2.28e-05
ILMN_2621643	Col4a1	NM_009931.1	1.01697	2.29e-05
ILMN_2515830	2210410E06Rik		0.859005	2.46e-05
ILMN_2707494	Mcee	NM_028626.1	0.661424	2.54e-05
ILMN_1248028	Emp3	NM_010129.1	0.842897	2.56e-05
ILMN_2795395	Hmgb2l1	NM_178017.1	0.791088	2.56e-05
ILMN_1221109	LOC100042492	XM_001478466.1	0.67983	2.56e-05
ILMN_3061023	Crxos1	NM_001033638.1	0.653299	2.56e-05
ILMN_2685133	1700034H14Rik	NM_025969.3	0.818913	2.64e-05
ILMN_2560009	A230070D14Rik	AK038871	0.713906	2.64e-05
ILMN_1223300	BC016423	XM_980152.1	0.675277	2.64e-05
ILMN_1232766	Sccpdh	NM_178653.3	0.643424	2.64e-05
ILMN_3158499	Mdk	NM_001012336.1	0.883148	2.65e-05
ILMN_1253634	Amotl1	NM_001081395.1	0.764885	2.77e-05
ILMN_1260036	AW120700		1.10369	3.03e-05
ILMN_2777087	Mia1	NM_019394	0.926797	3.04e-05
ILMN_1240868	Rftn1	NM_181397.2	0.74838	3.14e-05
ILMN_1238433	Rbp1	NM_011254.2	0.799975	3.15e-05
ILMN_2997256	Pdcl	NM_026176.2	0.619433	3.15e-05
ILMN_1246808	Serpine2	AK045954	0.979471	3.37e-05
ILMN_1259792	Atxn1l	NM_001080930.1	0.78591	3.43e-05
ILMN_2687905	Msi2	NM_054043.3	0.727782	3.43e-05
ILMN_1215252	Bmp4	NM_007554.2	1.26188	3.51e-05
ILMN_2633942	Paox	NM_153783.4	0.716028	3.55e-05
ILMN_1213454	Gtpbp10	NM_153116.1	0.653596	3.7e-05
ILMN_2645208	Arhgef3	NM_027871.1	0.921172	3.73e-05
ILMN_2883016	Nav1	NM_173437.1	0.737381	3.99e-05
ILMN_2635784	Gpc1	NM_016696.3	1.07483	4.01e-05
ILMN_1259783	Mta3	NM_054082.1	0.801607	4.01e-05
ILMN_2705361	Hsd17b11	NM_053262.3	0.707382	4.08e-05
ILMN_2734090	LOC100045403	XR_031641.1	0.638801	4.47e-05
ILMN_1245528	M6prbp1	NM_025836.3	0.739645	4.55e-05
ILMN_2488062	Hs6st2	NM_015819.3	0.766214	4.65e-05
ILMN_3082287	4933421E11Rik	NM_028081.2	0.602879	4.65e-05
ILMN_2656854	Myo6	NM_001039546.1	0.717147	5.04e-05
ILMN_2705166	St6gal1	NM_145933.3	0.78184	5.05e-05
ILMN_1256356	Pml	NM_008884	0.718459	5.05e-05
ILMN_2448997	C130092E12		0.58417	5.05e-05
ILMN_1223102	Naprt1	NM_172607.3	0.653093	5.1e-05
ILMN_1224855	Samd9l	XM_620286.3	0.822831	5.32e-05
ILMN_2858477	4930502E18Rik	NM_029142.1	1.53001	5.37e-05
ILMN_2522750	Trio		0.807384	5.38e-05
ILMN_2774121	Mrg1	NM_010825	0.689434	5.4e-05
ILMN_1255287	Mela	NM_008581	0.671089	5.75e-05
ILMN_2941728	Nenf	NM_025424.1	0.628377	5.8e-05
ILMN_1232900	2310001H12Rik	XM_901486.2	0.601212	5.8e-05
ILMN_1248184	Senp1	NM_144851.3	0.570215	6.02e-05
ILMN_1257965	Ldha	NM_010699.1	0.689006	6.1e-05
ILMN_1232176	Zfp518b	NM_001081144.1	0.934206	6.16e-05
ILMN_2647873	Nav1	NM_173437.1	0.658065	6.16e-05
ILMN_3046125	1700029P11Rik	NM_025503.1	0.87111	6.17e-05
ILMN_2897476	1700034H14Rik	NM_025969.1	0.713221	6.17e-05
ILMN_2641613	Smarcc1	NM_009211.2	0.677243	6.17e-05
ILMN_2707921	Aire	NM_009646.1	0.987445	6.35e-05
ILMN_2660851	Bcl10	NM_009740.1	0.648065	6.35e-05
ILMN_2626401	Amotl1	NM_001081395.1	0.740979	6.38e-05
ILMN_2972627	Hint3	NM_025798.2	0.730937	6.4e-05
ILMN_2655260	Ptp4a3	NM_008975.2	0.772992	6.46e-05
ILMN_1218700	Scn3a	NM_018732.2	0.560293	6.46e-05
ILMN_1252310	Dnmt3b	NM_001003963.2	0.974745	6.54e-05
ILMN_1250928	Zfhx3	NM_007496.2	0.725487	6.71e-05
ILMN_2615145	Fbxw17	NM_175401.3	0.779831	6.85e-05
ILMN_2609182	2900062L11Rik	NR_003642.1	0.617095	6.87e-05
ILMN_2733185	Cdc42ep3	NM_026514.2	0.766804	6.89e-05
ILMN_2436890	Dhrsx	XM_135485	0.685573	6.96e-05
ILMN_1221451	Dhrsx	NM_001033326.2	0.557807	6.96e-05
ILMN_2799590	Naprt1	NM_172607.2	0.892957	6.98e-05
ILMN_3139875	Acot1	NM_012006.2	0.798441	6.98e-05
ILMN_2733753	2310005E10Rik	NM_172398.3	0.721269	7.05e-05
ILMN_1251426	Klf7	NM_033563.2	0.6787	7.05e-05
ILMN_3143078	Bex2	NM_009749.1	0.669217	7.05e-05
ILMN_2839569	Ctsz	NM_022325.3	0.642273	7.13e-05
ILMN_2859440	Mnd1	NM_029797.1	0.681372	7.35e-05
ILMN_1229318	Pdk1	NM_172665.3	1.0043	7.47e-05
ILMN_1246785	Rai3	NM_181444	0.634105	7.48e-05
ILMN_1243635	Brunol4	NM_133195.2	0.647012	7.64e-05
ILMN_2622374	Ndn	NM_010882.3	1.00531	7.67e-05
ILMN_2749695	Enox1	NM_172813.2	1.53528	7.68e-05
ILMN_1214150	Gng2	NM_001038637.1	0.78937	7.75e-05
ILMN_2433213	Klf7	NM_033563	0.719787	8.21e-05
ILMN_2927025	Sdcbp	NM_016807.1	0.607771	8.21e-05
ILMN_2677595	Ncapg2	NM_133762.3	0.788633	8.26e-05
ILMN_2721748	C85492	NM_153540.3	0.631048	8.5e-05
ILMN_1222772	4930502E18Rik	XM_135429.1	1.65065	8.56e-05
ILMN_2553305	Ptpn14	AK028783	0.557941	8.59e-05
ILMN_2595200	1110012O05Rik	NM_024170	0.936452	8.79e-05
ILMN_1258966	1110006E14Rik		0.704329	9.28e-05
ILMN_1230599	Adam23	NM_011780.2	0.902144	9.64e-05
ILMN_2945560	Kctd12b	NM_175429.3	0.519218	0.000100788
ILMN_1250213	Sh3glb1	NM_019464.2	0.668345	0.000100905
ILMN_2639155	Prcp	NM_028243.2	0.658191	0.000100905
ILMN_3139253	Btbd11	NM_001017525.1	0.865837	0.000102612
ILMN_2861493	Tceal8	NM_025703.2	0.600193	0.000102732
ILMN_1248388	LOC100045280	XM_001473988.1	0.546721	0.000102732
ILMN_2724942	Ptgis	NM_008968.3	0.653341	0.000104446
ILMN_1249197	Akap2	NM_009649.2	0.602178	0.000104446
ILMN_2880657	Mia1	NM_019394.1	0.922148	0.000107469
ILMN_1223437	Gnas	NM_001077510.1	0.693226	0.000107469
ILMN_2846194	Echdc2	NM_026728.1	0.674977	0.000107469
ILMN_2618396	Pter	NM_008961.2	0.551036	0.000107469
ILMN_1241890	Klf7	AK086122	0.650334	0.000111424
ILMN_2776056	Rassf3	NM_138956.3	0.584975	0.000113464
ILMN_3107945	Ccdc46	NM_029606.3	0.697299	0.000114779
ILMN_2648098	Srgap3	NM_080448.4	0.536081	0.0001159
ILMN_2790188	Fam135a	NM_026604.3	0.651486	0.000117225
ILMN_1236107	Ogfrl1	XM_973033.1	0.678318	0.000117693
ILMN_1236459	Paox	NM_153783.4	0.704316	0.00011929
ILMN_3049650	Kcnk6	NM_001033525.1	0.536872	0.000120068
ILMN_2947369	Ppp2r3c	NM_021529.3	0.521474	0.000123106
ILMN_2435413	Nin	NM_001081453.1	0.757861	0.000124245
ILMN_2853601	Hs2st1	NM_011828.2	0.610268	0.000125411
ILMN_2643915	Etv1	NM_007960.3	0.567814	0.000125411
ILMN_2972794	Tcfl5	NM_178254.2	0.724023	0.000125899
ILMN_2636285	Nt5e	NM_011851.3	0.68191	0.00012648
ILMN_3160449	AI597468	NM_001013028.1	0.663456	0.00012693
ILMN_2723718	Rcn3	NM_026555.1	0.517675	0.000127042
ILMN_3145814	Ogfrl1	NM_001081079.1	0.514561	0.000127042
ILMN_3153225	C85492	NM_153540.3	0.616693	0.000127379
ILMN_2739340	Lyrm2	NM_175364.3	0.544659	0.000127379
ILMN_2847038	Mta3	NM_054082.1	0.648872	0.000131454
ILMN_2745930	Tagln3	NM_019754.3	0.765484	0.000134908
ILMN_3160659	Dok2	NM_010071.2	0.881666	0.000136213
ILMN_2819558	Bach2	NM_007521.2	0.547137	0.000136213
ILMN_2699637	Lsr	NM_017405.1	0.815237	0.00013655
ILMN_2688653	Epha2	NM_010139.2	0.906285	0.000140004
ILMN_1220109	Trim36	NM_178872.3	0.51746	0.000141412
ILMN_2854943	Gprc5a	NM_181444.3	0.720411	0.000142171
ILMN_2654754	Gp38	NM_010329.1	0.865106	0.000143089
ILMN_1226606	Tmem132a	NM_133804.2	0.640908	0.000148902
ILMN_2647313	Klhl26	NM_172052.1	0.62974	0.000148902
ILMN_2811918	Zfp473	NM_178734.2	0.56762	0.000148902
ILMN_1235114	Chd9	XM_284439	0.534022	0.000150056
ILMN_2615035	Mgst3	NM_025569.1	0.959679	0.000151611
ILMN_1237421	Ncam1	NM_001081445.1	0.730747	0.000151773
ILMN_2719973	Gpc3	NM_016697.2	0.507503	0.000158239
ILMN_2666297	4933403G14Rik	NM_028908.2	0.533359	0.000160766
ILMN_2656498	Foxo1	NM_019739.2	0.490171	0.000160841
ILMN_1254450	Mdk	NM_010784.4	0.828293	0.000162566
ILMN_2825446	Sdcbp2	NM_145535.1	0.555772	0.000165116
ILMN_1244291	Gja1	NM_010288.2	0.872567	0.000166503
ILMN_2622801	Sh3bgrl2	NM_172507	0.552868	0.000175515
ILMN_2636212	Sh3bgrl	NM_019989.2	0.59163	0.000181079
ILMN_1224651	2810405J04Rik	NM_133747.2	0.48523	0.000181141
ILMN_1238479	Mgst3	NM_025569.1	0.781003	0.00018522
ILMN_2532035	LOC245350	XM_141626.2	0.578227	0.000186143
ILMN_1258587	LOC100044376	XR_030576.1	0.516811	0.000190365
ILMN_2643049	Chst8	NM_175140.3	0.593254	0.000197603
ILMN_3160797	Nodal	NM_013611.3	0.588602	0.000197603
ILMN_2883138	Srd5a3	NM_020611.3	0.479151	0.000197603
ILMN_2756628	Cmc1	NM_026442.2	0.522836	0.000199253
ILMN_1243639	Zic3	AK034780	0.711484	0.000199792
ILMN_2773211	Kras	NM_021284.4	0.524562	0.000199792
ILMN_1235447	Nlrc4	NM_001033367.3	0.636754	0.000204273
ILMN_2809334	Zfp37	NM_009554.3	0.481217	0.000213665
ILMN_2718600	Nfyb	NM_010914.2	0.549469	0.000214035
ILMN_2537626	LOC384206	XM_357488.1	0.506156	0.000214365
ILMN_2633502	LOC100039227	XM_001472554.1	0.515602	0.000216599
ILMN_1259737	Dcun1d4	NM_178896.4	0.60043	0.000223947
ILMN_2806880	Lyrm2	NM_175364.2	0.474325	0.000226664
ILMN_2700292	H13	NM_010376.3	0.754237	0.00023273
ILMN_2925872	Ap1m2	NM_009678.1	0.714857	0.000237526
ILMN_1253504	Ghr	NM_010284.2	0.623028	0.000237526
ILMN_1257291	D030029J20Rik		0.522172	0.000237876
ILMN_2770429	Plod2	NM_011961	0.512306	0.000237876
ILMN_1217100	Pou5f1	NM_013633.2	0.617423	0.000239168
ILMN_1245289	Pmaip1	NM_021451.2	0.552261	0.000246426
ILMN_1217408	Prkacb	NM_011100.3	0.60619	0.000247134
ILMN_3103575	Ankrd6	NM_001012451.1	0.508434	0.000249785
ILMN_2524691	1190002N15Rik	XM_147036	0.799314	0.000253754
ILMN_1240318	Slc7a7	NM_011405.3	0.549725	0.000261222
ILMN_1224110	Bst2	NM_198095.2	1.04916	0.000265313
ILMN_2857947	Trim36	NM_178872.3	0.739912	0.000268535
ILMN_2710159	MGC41689	NM_207229	0.541019	0.000268535
ILMN_2756008	Nasp	NM_016777.2	0.459415	0.000270818
ILMN_2633223	1810063B07Rik	XM_484351	0.602258	0.00027154
ILMN_2757682	Leng9	NM_175529.3	0.572971	0.000272466
ILMN_2463033	2700050C19Rik		0.52086	0.000272466
ILMN_3080012	Mdk	NM_001012335.1	0.512962	0.000272466
ILMN_2654186	Nedd9	NM_017464.2	0.473362	0.000272466
ILMN_1235657	Rnase4	NM_021472.3	0.650194	0.000274543
ILMN_2742160	H13	NM_010376.3	0.490603	0.000276033
ILMN_2965132	Tspyl3	NM_198617.1	0.549946	0.00027958
ILMN_1219317	Wnt8a	NM_009290.1	0.471613	0.000283032
ILMN_2984462	Ercc5	NM_011729.1	0.539445	0.000283485
ILMN_1250947	Txndc5	NM_145367.3	0.691868	0.000284149
ILMN_1242248	Cldn12	NM_022890.1	0.497885	0.000284149
ILMN_1218315	Zfp473	NM_178734.3	0.479363	0.000284149
ILMN_1245757	Nans	NM_053179.3	0.504544	0.000287425
ILMN_2752569	Paip1	NM_145457.3	0.514081	0.000288612
ILMN_2625855	Gpx8	NM_027127.2	0.62155	0.000292585
ILMN_2907878	H2afx	NM_010436.2	0.60854	0.000292591
ILMN_1215967	Alg5	NM_025442.3	0.488572	0.000293565
ILMN_2623793	Zfhx3	NM_007496.2	0.681299	0.000293722
ILMN_1214850	Pak1	NM_011035.2	0.610971	0.000293789
ILMN_1251253	Tmem103	XM_895137.2	0.550819	0.000297983
ILMN_2510920	Ptpn14	NM_008976.2	0.524057	0.000303397
ILMN_1223600	Indo	NM_008324.1	0.481399	0.000304147
ILMN_1221243	Rhobtb3	NM_028493.2	0.700731	0.000306228
ILMN_2822579	Col4a2	NM_009932.2	0.458687	0.000306228
ILMN_2846198	Echdc2	NM_026728.1	0.546314	0.0003071
ILMN_2461707	Rbms2	NM_001039080.1	0.463733	0.000307614
ILMN_2775360	Mapkapk3	NM_178907	0.553865	0.000308623
ILMN_2656422	BC028528	NM_153513.1	0.641113	0.000316358
ILMN_1243616	Cdkn3	XM_919022.2	0.688015	0.000318007
ILMN_2834764	Gpr23	NM_175271.2	0.629694	0.000318007
ILMN_2737738	Fbxo27	NM_207238.2	0.655697	0.000318038
ILMN_2697954	Chd9	NM_177224.1	0.575595	0.000318038
ILMN_2632092	Ppp1r9a	NM_181595.3	0.559483	0.000318634
ILMN_2731949	Klf6	NM_011803.2	0.597908	0.000320359
ILMN_3114377	Dnmt3b	NM_001003963.1	0.633774	0.00032411
ILMN_1223168	Cdc23	NM_178347	0.681109	0.000325541
ILMN_2628271	LOC100045967	XR_032154.1	0.52687	0.000326083
ILMN_2638147	Klhdc10	NM_029742.2	0.495275	0.00033141
ILMN_2961042	L1td1	NM_001081202.1	0.820729	0.000334806
ILMN_2933618	Gemin7	NM_027189.1	0.557762	0.000334806
ILMN_3125363	Fxn	NM_008044.1	0.820827	0.000338082
ILMN_2732576	Pml	NM_008884.4	0.466625	0.000338082
ILMN_1252243	Mfsd10	NM_026660.2	0.547455	0.000338471
ILMN_2687165	Chst2	NM_018763.1	0.976353	0.000349793
ILMN_1230119	Gcap27		0.446249	0.000362375
ILMN_2895658	Aire	NM_009646.1	0.571399	0.000370363
ILMN_3162133	1190002N15Rik	NM_001033145.2	0.479051	0.000383163
ILMN_2667352	Glo1	NM_025374.2	0.612287	0.000386765
ILMN_1251856	Gpr125	XM_132089.7	0.546407	0.000386849
ILMN_2719417	Duxbl	NM_183389.1	0.484387	0.000393182
ILMN_2730329	Hist1h2ah	NM_175659.1	0.450317	0.000393182
ILMN_2992403	2810452K22Rik	NM_026048.2	0.425484	0.000393182
ILMN_2705367	Ehmt2	NM_147151.1	0.513812	0.000394532
ILMN_2733524	Nrm	NM_134122.2	0.4794	0.000400449
ILMN_3158725	Raet1b	NM_009017.1	0.880187	0.000401138
ILMN_1241366	Rshl3	XM_137041.6	0.601723	0.000401138
ILMN_1253844	Orc5l	NM_011959.2	0.484472	0.000403846
ILMN_2776231	Sumo3	NM_019929.3	0.502035	0.000410918
ILMN_2717580	Chrna9	XM_132045.2	0.58672	0.000414893
ILMN_3107114	Stx3	NM_011502.2	0.503681	0.000414893
ILMN_2643264	Mrpl3	NM_053159.3	0.487624	0.000414893
ILMN_1225825	LOC100039175	XM_001472394.1	0.46488	0.000414893
ILMN_2660862	Sepn1	NM_029100.2	0.441674	0.000414893
ILMN_2888181	Echs1	NM_053119.1	0.437157	0.000414893
ILMN_1240702	Atp1b3	NM_007502.3	0.486419	0.000415135
ILMN_2632076	Ctps2	NM_018737.2	0.522967	0.000416498
ILMN_1220726	Satb1	NM_009122.1	0.602273	0.000419075
ILMN_2658914	AK122525	NM_199028.1	0.537576	0.000421581
ILMN_3160253	Hdhd1a	NM_026108.2	0.502573	0.000422207
ILMN_1220939	Epb4.1l4a	NM_013512	0.600911	0.000422339
ILMN_2778195	Nin	NM_008697.2	0.60924	0.000429757
ILMN_2733733	Tlr2	NM_011905.2	0.45244	0.000437469
ILMN_2813712	Ahi1	NM_026203.1	0.760694	0.000441291
ILMN_1253995	Pex2	NM_008994.2	0.550536	0.000442093
ILMN_1237993	Nasp	NM_016777.3	0.546315	0.000442093
ILMN_2757428	Bloc1s2	XM_193940.2	0.527475	0.000443865
ILMN_2762318	Ap1m2	NM_009678.1	0.615487	0.000446903
ILMN_2710229	Ccng1	NM_009831.2	0.467625	0.000450622
ILMN_2644350	Thy1	NM_009382.3	0.709245	0.000458855
ILMN_1230765	Tpst1	NM_013837.1	0.488112	0.000458855
ILMN_1231392	Melk	NM_010790.2	0.481203	0.00047729
ILMN_2774537	Hist1h1c	NM_015786	0.599831	0.00047779
ILMN_2656102	Sox2	NM_011443.2	0.486506	0.000488474
ILMN_1246759	D730042P09Rik	AK021335	0.430777	0.00049537
ILMN_2460102	scl0001602.1_506	AK036186.1	0.497659	0.000496097
ILMN_1217723	Stau2	NM_025303.2	0.424739	0.00049656
ILMN_1240069	LOC212390	XM_131360.3	0.446646	0.000499688
ILMN_1222760	Zfp579	NM_026741.2	0.503551	0.00049989
ILMN_1225191	Naprt1	NM_172607.3	1.00584	0.000501228
ILMN_2753589	3632451O06Rik	NM_026142.1	0.408624	0.000503291
ILMN_2719620	Pnkp	NM_021549.2	0.493848	0.000506415
ILMN_2841753	Lrrfip1	NM_008515.1	0.51143	0.000510514
ILMN_2883267	Lrrk2	NM_025730.2	0.434646	0.000513378
ILMN_2881019	Sh3kbp1	NM_021389.3	0.458207	0.000521254
ILMN_2777202	Hs2st1	NM_011828	0.546522	0.000524528
ILMN_1236539	Pfkl	NM_008826.3	0.675365	0.000535131
ILMN_2711112	Shcbp1	NM_011369.2	0.527305	0.000539307
ILMN_1246073	Lefty1	NM_010094.3	1.67129	0.000541003
ILMN_1252794	Sall3	NM_178280.3	0.69799	0.000541003
ILMN_1240726	Mmp14	NM_008608.2	0.567068	0.000541003
ILMN_1231651	LOC100045439	XM_001474279.1	0.452092	0.000541003
ILMN_2544343	Stab1	NM_138672.2	0.657289	0.000541934
ILMN_2776165	Nodal	NM_013611	0.544996	0.000548312
ILMN_3116504	Akap2	NM_009649.2	0.475757	0.000550479
ILMN_1212648	4732496O08Rik	NM_172877.2	0.454386	0.000557486
ILMN_2642985	Hsd17b11	NM_053262.3	0.442975	0.000557785
ILMN_2920736	Bbc3	NM_133234.1	0.43528	0.000557785
ILMN_3055507	Ihpk2	NM_029634.1	0.422265	0.000563531
ILMN_3077377	Wars	NM_011710.2	0.516248	0.000564811
ILMN_2523012	Gtl2	NM_144513	0.762786	0.000584874
ILMN_1245860	Nol5a	NM_024193.2	0.444624	0.0005926
ILMN_2684732	Hnrpll	NM_144802.3	0.436703	0.000594951
ILMN_3153010	Slitrk5	NM_198865.1	0.501005	0.000595508
ILMN_2431257	2510022D24Rik	XM_001004662.1	0.44031	0.000595508
ILMN_2799596	AI662250	NM_178926.2	0.411595	0.000595508
ILMN_2733257	Col9a3	NM_009936.2	0.540753	0.000599532
ILMN_1233759	Asph	NM_023066.2	0.465398	0.000606953
ILMN_2883795	Dcun1d4	NM_178896.2	0.54396	0.000609681
ILMN_1236153	Sox16		0.459303	0.000609681
ILMN_1255301	2410042D21Rik	NM_024254.3	0.588799	0.000612257
ILMN_2750588	Tmem132a	NM_133804.2	0.458902	0.000632523
ILMN_2993455	Nedd1	NM_008682.1	0.402986	0.000644516
ILMN_2479359	Tmod3	NM_016963.2	0.473736	0.000648634
ILMN_1237061	Dm15	NM_032418	0.633892	0.000653871
ILMN_2713164	Lefty2	NM_177099.3	1.77654	0.000655555
ILMN_2669608	2010107H07Rik	XM_909437.2	0.476558	0.000659942
ILMN_2919850	Lrmp	NM_008511.2	0.469701	0.000667737
ILMN_1255513	Cdr2	NM_007672.1	0.53085	0.000668003
ILMN_3123970	Stag2	NM_001077712.1	0.569531	0.000680905
ILMN_2769261	Ercc5	NM_011729.1	0.567757	0.000686156
ILMN_1225118	LOC100045280	XM_001473988.1	0.445949	0.000686156
ILMN_2501267	Tmc7	NM_172476.4	0.506977	0.000700549
ILMN_2471634	Zmpste24	NM_172700.2	0.552651	0.000715853
ILMN_1237821	Hectd1	XM_974905.2	0.41786	0.000715853
ILMN_1255317	Arnt	NM_009709	0.393855	0.000715853
ILMN_1212646	Zkscan5	NM_016683.1	0.454831	0.000716312
ILMN_1249666	Ppap2c	NM_015817.2	0.669514	0.000720908
ILMN_1246060	Klhl9	NM_172871.2	0.450474	0.000738286
ILMN_2855315	Hist1h1c	NM_015786.1	0.494303	0.000740667
ILMN_2943599	Ngfrap1	NM_009750.1	0.47323	0.000740937
ILMN_2619249	Snx14	NM_172926.2	0.430387	0.000740937
ILMN_1245650	Sbds	NM_023248.1	0.488203	0.000753386
ILMN_2687040	Echdc2	NM_026728.2	0.464066	0.000767442
ILMN_2844838	Eras	NM_181548.2	0.640877	0.00077058
ILMN_2423789	Sae1	NM_019748.2	0.447503	0.000772519
ILMN_2653166	Gpx8	NM_027127.2	0.654442	0.000775084
ILMN_2930177	Ldhc	NM_013580.2	0.460355	0.000789366
ILMN_1220063	EG666668	XM_985281.1	0.437701	0.000792859
ILMN_3162180	BC066028	NM_001001180.2	0.712634	0.000802113
ILMN_1259683	Dusp11	NM_028099.2	0.526517	0.000804623
ILMN_2694055	4921513D23Rik	NM_001081154.1	0.385486	0.000804623
ILMN_1250750	Rnf113a2	NM_025525.2	0.479786	0.000806292
ILMN_2730758	Ubr7	NM_025666.2	0.48586	0.000807849
ILMN_2639809	Nucb1	NM_008749.1	0.465401	0.000821223
ILMN_3155915	Dapk1	NM_134062.1	0.498382	0.000825546
ILMN_3162394	LOC100040799	XM_001475293.1	0.469881	0.000830067
ILMN_1257078	Btbd1	NM_146193.2	0.464601	0.00083422
ILMN_1213014	Umps	NM_009471.2	0.456476	0.000844987
ILMN_2660519	Nt5dc2	NM_027289.1	0.575893	0.000845975
ILMN_2730909	Gprasp2	XM_001481276.1	0.472374	0.000852713
ILMN_2504368	Spag4	NM_139151.4	0.477452	0.000854055
ILMN_2795040	Hist1h2ad	NM_178188.3	0.41371	0.000854055
ILMN_2717099	Irx2	NM_010574	0.457783	0.000855675
ILMN_2480682	Tmem23	NM_144792.2	0.389926	0.000862494
ILMN_1241171	Anxa3	NM_013470.1	1.05847	0.000871461
ILMN_2819929	Plod2	NM_011961.1	0.400665	0.000871461
ILMN_2909346	Mapkapk3	NM_178907.1	0.486983	0.000877606
ILMN_2595846	Surf4	NM_011512.2	0.503957	0.000877832
ILMN_2616422	2310005E10Rik	NM_172398.3	0.405944	0.000880155
ILMN_2506489	Nav1	NM_173437	0.434546	0.000890668
ILMN_1248734	1500009L16Rik	XM_899407.2	0.447386	0.000910138
ILMN_3037645	Peg10	NM_001040611.1	0.447577	0.000912938
ILMN_2932359	Tpi1	NM_009415.1	0.552316	0.000920182
ILMN_2776230	Sumo3	NM_019929.1	0.44681	0.000932181
ILMN_2738054	Plekhg2	NM_138752.2	0.418943	0.000932998
ILMN_1259110	Ccnc	AK037957	0.425726	0.00095743
ILMN_2724022	Mpi	NM_025837.2	0.394022	0.000962084
ILMN_2794825	Thtpa	NM_153083.2	0.409404	0.000966331
ILMN_1254131	Gna11	NM_010301.3	0.52523	0.000968581
ILMN_2740053	Prpf3	NM_027541.4	0.391034	0.000984183
ILMN_2901227	Tmem5	NM_153059.1	0.511936	0.000986162
ILMN_2661366	Tmem45b	NM_144936.1	0.423275	0.000986974
ILMN_2889274	Snx14	NM_172926.1	0.439725	0.000989995
ILMN_2713004	C030011O14Rik	NM_174868	0.371493	0.00100072
ILMN_1253317	Xpnpep1	NM_133216.2	0.532211	0.00100993
ILMN_1241278	Rdh11	NM_021557	0.435373	0.00104596
ILMN_2966722	Ywhah	NM_011738.1	0.390952	0.00104596
ILMN_2600537	Sri	NM_025618.2	0.857528	0.0010504
ILMN_3160146	Wdr93	NM_001037927.1	0.54709	0.00105528
ILMN_2647476	Lrrc40	NM_024194.4	0.492498	0.0010567
ILMN_2621012	Rbpms2	NM_028030.3	0.512118	0.00107148
ILMN_1220398	Armcx2	NM_026139.3	0.515288	0.00108137
ILMN_2662192	Gramd3	NM_026240.2	0.368907	0.00109079
ILMN_2711642	LOC640972	XM_918222.2	0.381814	0.00109231
ILMN_2679063	Dctn2	NM_027151.1	0.392694	0.00109248
ILMN_2649709	Etv1	NM_007960.1	0.483262	0.00112671
ILMN_2796651	Oprs1	NM_011014.1	0.457946	0.00112718
ILMN_2888742	Ntan1	NM_010946.3	0.445335	0.00114291
ILMN_2935898	Serinc1	NM_019760.1	0.50505	0.0011557
ILMN_2881477	Vamp3	NM_009498.3	0.443677	0.00116055
ILMN_1220022	Paox	NM_153783.4	0.393425	0.00118394
ILMN_2606072	Agfg1	NM_010472.2	0.515308	0.00118983
ILMN_1237631	Pard6g	NM_053117.2	0.499077	0.00119935
ILMN_2977331	Mylpf	NM_016754.3	0.826105	0.00120077
ILMN_2625940	Neurl	NM_021360	0.433165	0.00120077
ILMN_2792924	Gstk1	NM_029555.2	0.419551	0.00120631
ILMN_1233522	1110034O24Rik	AK004102	0.509407	0.00121943
ILMN_1220165	Capzb	NM_001037761.1	0.406015	0.00121943
ILMN_2800881	A430005L14Rik	NM_175287.2	0.401266	0.00122169
ILMN_2630939	Nt5c2	NM_029810.3	0.404918	0.0012358
ILMN_1258977	Tmem33	NM_028975.3	0.409435	0.00124151
ILMN_2615854	Ddrgk1	NM_029832.2	0.357863	0.00124151
ILMN_2702575	Obfc1	NM_175360.2	0.376097	0.00124226
ILMN_3135781	Anxa3	NM_013470.1	1.10708	0.00124344
ILMN_2968731	Nqo2	NM_020282.2	0.35793	0.00125112
ILMN_2671878	Dem1	NM_028457.1	0.401069	0.00125984
ILMN_2739599	Nr6a1	NM_010264.3	0.466248	0.00126029
ILMN_1248843	Gata3	NM_008091.2	0.511226	0.00126571
ILMN_3163063	Bnip2	NM_001008238.2	0.424184	0.00126571
ILMN_2589819	Rabggtb	NM_011231.1	0.401658	0.00127945
ILMN_3111877	Rbms2	NM_001039080.1	0.423386	0.00128395
ILMN_2710455	Hebp2	NM_019487.3	0.387966	0.00128588
ILMN_3154869	Ctdspl2	NM_212450.1	0.429903	0.00128778
ILMN_3124787	Tmem47	NM_138751.1	0.362686	0.00129251
ILMN_3011294	Fut10	NM_001012517.2	0.367305	0.00129786
ILMN_2981801	Hist1h2ag	NM_178186.2	0.506409	0.00129947
ILMN_1228568	Irf2bp1	NM_178757.3	0.400303	0.00130115
ILMN_2691815	G3bp2	NM_011816.3	0.445316	0.00130939
ILMN_2719784	LOC100044566	XM_001472574.1	0.410652	0.0013118
ILMN_2660414	Alg5	NM_025442.3	0.382926	0.0013176
ILMN_2662811	Sox15	NM_009235.1	0.37177	0.00132478
ILMN_2616196	Sox11	NM_009234.3	0.698554	0.00133616
ILMN_2751539	Sdcbp	NM_001098227.1	0.526238	0.00133616
ILMN_2787844	Serinc3	NM_012032.2	0.445006	0.00133616
ILMN_2695035	Pja2	NM_144859.2	0.418262	0.00133616
ILMN_1213881	1110003P22Rik	NM_144522	0.602687	0.00134452
ILMN_2593476	Dppa4	NM_028610.2	0.41308	0.00134477
ILMN_2760629	Nsf	NM_008740.4	0.508898	0.0013523
ILMN_2598692	Mark3	NM_021516	0.460239	0.00135745
ILMN_2666416	Ubr7	NM_025666.2	0.407569	0.00136841
ILMN_1215280	LOC224732	XM_128487.2	0.429732	0.00136863
ILMN_1225146	Zfp704	NM_133218.1	0.360965	0.00136918
ILMN_3094506	Arhgef15	NM_177566.3	0.445896	0.00136941
ILMN_3000679	Folr1	NM_008034.2	0.63274	0.00138231
ILMN_2619877	Ap1m2	NM_009678.1	0.683412	0.00138364
ILMN_2550016	1110001C23Rik	AK003209	0.455373	0.00138364
ILMN_1232099	Tspan3	NM_019793.2	0.486107	0.00138674
ILMN_1232894	Znrf1	NM_133206.2	0.375565	0.00139532
ILMN_3120014	Sri	NM_001080974.1	0.690529	0.00140195
ILMN_2684145	Sdcbp2	NM_145535.1	0.413635	0.00140215
ILMN_2789948	Arhgdib	NM_007486.1	0.455066	0.00141775
ILMN_1247257	Gpd2	NM_010274.2	0.431485	0.00143755
ILMN_2676606	Optn	NM_181848.4	0.400254	0.00143755
ILMN_1217060	Zfp770	NM_175466.2	0.381575	0.00143755
ILMN_2736094	Mrps31	NM_020560.1	0.354867	0.00147417
ILMN_1236553	Gimap9	NM_174960.2	0.353563	0.00147417
ILMN_1224635	Fkbp11	NM_024169.3	0.484406	0.00147733
ILMN_2861331	Pnrc2	NM_026383.1	0.371915	0.00147733
ILMN_2510474	Tro	NM_001002272.2	0.46731	0.00147955
ILMN_2594376	Yy2	NM_001098723.1	0.342818	0.00150524
ILMN_2982958	Sae1	NM_019748.1	0.514476	0.00152177
ILMN_1220340	Zfp496	NM_172941	0.355654	0.00156314
ILMN_1253155	Dcbld1	NM_025705.2	0.705236	0.00156857
ILMN_1236298	Exoc3l	NM_177788.4	0.585512	0.00156857
ILMN_1224770	Gprasp1	NM_001005385.1	0.488998	0.00156857
ILMN_1233606	Sfxn1	NM_027324.4	0.483964	0.00159556
ILMN_2724545	Sbk	NM_145587.1	0.52913	0.0015961
ILMN_1237736	Plekhf2	NM_175175.3	0.446534	0.00160128
ILMN_1254516	Ntan1	NM_010946.2	0.41176	0.00161546
ILMN_2619316	Prnp	NM_011170.1	0.481929	0.00161944
ILMN_2900854	Mobkl2b	NM_178061.4	0.357632	0.00164815
ILMN_2823269	Dscr1l2	NM_022980.3	0.582966	0.00164994
ILMN_1220846	Ccdc85b	NM_198616.2	0.52214	0.001653
ILMN_2713872	Pskh1	NM_173432.2	0.495363	0.00165431
ILMN_2716085	Pex6	NM_145488.1	0.42873	0.00165431
ILMN_2623776	Eps8	NM_007945.2	0.36719	0.00166872
ILMN_1230697	6430540M20Rik	AK032418	0.389817	0.00167397
ILMN_2750011	Galnt10	NM_134189.2	0.489615	0.00168713
ILMN_3060766	Atl2	NM_019717.2	0.380017	0.00169384
ILMN_2901903	Pigf	NM_008838.1	0.416086	0.00170259
ILMN_2625854	2310016C16Rik	NM_027127.1	0.626241	0.00170314
ILMN_1235392	LOC668183	XR_034278.1	0.442347	0.00172433
ILMN_2739295	Abhd5	NM_026179.2	0.412861	0.00173057
ILMN_1215632	Marcksl1	NM_010807.3	0.369348	0.00174269
ILMN_1230912	Phf6	NM_027642.1	0.421612	0.00174497
ILMN_2511355	Trim2	NM_030706.1	0.359049	0.00174738
ILMN_2678641	Etsrp71	NM_007959.1	0.618548	0.00175834
ILMN_2535227	Tmem45a	NM_019631.3	0.421953	0.00175834
ILMN_2698485	Prpf3	NM_027541.2	0.470268	0.00176078
ILMN_2684450	Rnf12	NM_011276.3	0.376486	0.00176078
ILMN_1223268	Bcl2l13	NM_153516.2	0.381209	0.00176978
ILMN_2755224	Cdca4	NM_028023.3	0.351261	0.00178876
ILMN_2780619	Zdhhc21	NM_026647.2	0.418415	0.00179291
ILMN_2764551	Cox6b2	NM_183405.1	0.465607	0.00179332
ILMN_1236059	Stat4	NM_011487.3	0.355037	0.00180274
ILMN_1222084	Rem2	NM_080726.3	0.389426	0.00181021
ILMN_2630710	Zfp623	NM_030199.3	0.414234	0.00182125
ILMN_2665715	Gstt3	NM_133994.3	0.455564	0.00182213
ILMN_2692441	Psrc1	NM_019976.2	0.437132	0.00182213
ILMN_1249419	Usp47	NM_133758.2	0.45237	0.00182843
ILMN_2933112	Oat	NM_016978.1	0.585492	0.00183708
ILMN_2707941	Gpr83	NM_010287.2	0.594171	0.00183759
ILMN_2776008	Gstk1	NM_029555.2	0.401483	0.00183759
ILMN_2615170	Acad8	NM_025862.2	0.332744	0.00184398
ILMN_1243964	Fbxl17	XM_001478436.1	0.469765	0.00184753
ILMN_2686125	Mfap3	NM_145426.2	0.360447	0.00184753
ILMN_2611767	Gprc5b	NM_022420.1	0.534275	0.00185438
ILMN_3162879	Stx3	NM_152220.1	0.561863	0.00189794
ILMN_2492170	Tnfsf12-tnfsf13	NM_001034097.1	0.379013	0.00189794
ILMN_1225390	Ociad1	NM_023429.3	0.353082	0.00189805
ILMN_1254173	Laptm4a	NM_008640.2	0.385975	0.00189863
ILMN_3115213	Irx2	NM_010574.2	0.456883	0.00189961
ILMN_2659616	Rac1	NM_009007.2	0.374153	0.00190242
ILMN_1232107	Bex2	XM_977338.1	0.560064	0.00190805
ILMN_1232851	Rab12	NM_024448.2	0.357476	0.00190805
ILMN_1225882	LOC333744	XM_289803.2	0.610423	0.00192359
ILMN_2760430	Lrp10	NM_022993.3	0.37123	0.00192773
ILMN_1226422	Uchl5	NM_019562.1	0.389584	0.00193626
ILMN_1234558	Tmem33	NM_030108.1	0.386167	0.0019409
ILMN_2664224	Ephx1	NM_010145.2	0.50341	0.00195513
ILMN_2881480	Vamp3	NM_009498.3	0.364871	0.00195513
ILMN_2837802	BC028528	NM_153513.1	0.388797	0.00195667
ILMN_3103689	5133400G04Rik	NM_029485.1	0.415779	0.00196042
ILMN_1213136	Pim2	NM_138606.1	0.661996	0.0019616
ILMN_2486573	Vegfc	NM_009506.2	0.512393	0.00196313
ILMN_2724719	5930416I19Rik	NM_197981.1	0.453949	0.00197672
ILMN_2710253	Cyr61	NM_010516.1	0.511035	0.00200198
ILMN_1246024	Rnpep	NM_145417	0.458267	0.00200919
ILMN_2814333	Lgtn	NM_010709.1	0.419733	0.00202018
ILMN_3094013	Mbnl2	NM_175341.3	0.43308	0.00203047
ILMN_2426380	Trove2	NM_013835.2	0.361031	0.00203944
ILMN_2601946	5033414K04Rik	NM_001003948.1	0.484265	0.00204108
ILMN_1256983	LOC545472	XM_619824.4	0.353005	0.00204108
ILMN_2425557	4930524J08Rik		0.324753	0.00204497
ILMN_3143506	Elovl1	NM_019422.2	0.406051	0.00205259
ILMN_2732695	Rcan3	NM_022980.4	0.551777	0.00205295
ILMN_2904765	Snai1	NM_011427.2	0.415767	0.00205295
ILMN_2704619	Cc2d2a	NM_172274.1	0.365341	0.00206762
ILMN_1227577	Rap1gap	NM_001081155.1	0.487967	0.00208828
ILMN_1218319	1700013H16Rik	XM_914306.3	0.38948	0.00209033
ILMN_1248812	Srd5a3	NM_020611.3	0.357898	0.00209972
ILMN_2710784	Gpsn2	NM_134118.3	0.339205	0.00210501
ILMN_1236481	2010309J24Rik	AK008554	0.335758	0.00210711
ILMN_1254031	Klf9	NM_010638.4	0.346398	0.00211139
ILMN_2674367	Agrn	NM_021604.2	0.376162	0.00211574
ILMN_1250068	Atpif1	NM_007512.2	0.424664	0.00212582
ILMN_2428963	Xpnpep1	NM_133216.2	0.501171	0.00214381
ILMN_1220612	A330049M08Rik	NM_145555	0.406828	0.00214813
ILMN_1227142	Rpl14	NM_025974.2	0.348976	0.00214813
ILMN_1230157	Rnd3	NM_028810.2	0.412592	0.00218737
ILMN_2785454	Hist2h2ab	NM_178213.3	0.471594	0.00218931
ILMN_2958159	Eno1	NM_023119.1	0.435934	0.00220474
ILMN_1238081	Oprs1	NM_011014.2	0.394298	0.00220474
ILMN_1238612	Rnf114	NM_030743.5	0.366476	0.00220653
ILMN_2943972	Cxx1c	NM_028375.3	0.663793	0.00221689
ILMN_2457571	Maml2	XM_001481278.1	0.530674	0.00221689
ILMN_2731331	Pkd2l1	NM_181422.2	0.40993	0.00221689
ILMN_2817717	Tspan17	NM_028841.1	0.327663	0.00222393
ILMN_2619574	Slc35e3	NM_029875.2	0.402804	0.00222771
ILMN_2623754	Nat12	NM_001081430.1	0.339501	0.00225752
ILMN_1216416	Rnf6	NM_028774.2	0.331317	0.00225771
ILMN_2588456	Tgs1	NM_054089.3	0.369816	0.00226248
ILMN_1254634	Acpl2	NM_153420.2	0.432573	0.00226453
ILMN_2671755	Cercam	NM_207298.2	0.415805	0.00226663
ILMN_3143604	Gng2	NM_001038637.1	0.447029	0.00228382
ILMN_2610822	Cd79b	NM_008339.1	0.396396	0.00228382
ILMN_2740852	F2r	NM_010169.3	0.459566	0.00229758
ILMN_2720180	Cyb5b	NM_025558.4	0.416063	0.00229758
ILMN_2815479	L3mbtl3	NM_172787.1	0.37286	0.00230126
ILMN_2998548	Pycr2	NM_133705.1	0.555161	0.0023102
ILMN_2776025	Fkbp1a	NM_008019.2	0.332037	0.00233332
ILMN_1259609	1110003F05Rik		0.319231	0.00234282
ILMN_2430220	Tmem2	NM_001033759.1	0.445199	0.00236312
ILMN_2620406	Nptx2	NM_016789.2	0.330922	0.00236817
ILMN_2679094	Map3k7ip2	NM_138667.2	0.365261	0.00237056
ILMN_2967362	1110057K04Rik	NM_172401.2	0.359306	0.0023831
ILMN_2726288	9330152L17	NM_177917.2	0.332393	0.00238544
ILMN_2761422	2610524A10Rik	NM_028258.1	0.333838	0.00241021
ILMN_1247626	As3mt	NM_020577.2	0.408849	0.00241349
ILMN_2853658	Pelo	NM_134058.1	0.470571	0.00244699
ILMN_1220244	Pitx2	NM_011098.3	0.975307	0.00245777
ILMN_2651077	Scotin	NM_026381.3	0.486765	0.00246633
ILMN_2668236	Dos	NM_015761.2	0.376828	0.00246775
ILMN_2754506	Ihpk2	NM_029634.1	0.349302	0.00246911
ILMN_1249363	AI314180	NM_172381.2	0.438827	0.00247362
ILMN_2767113	Tgif1	NM_009372.2	0.409214	0.00248112
ILMN_2848906	Rlbp1	NM_020599.1	0.52168	0.00250076
ILMN_2667842	Tbrg1	NM_025289.1	0.494358	0.00250076
ILMN_2423372	2310014D11Rik		0.432695	0.00250076
ILMN_2601441	4931406P16Rik	NM_172741.2	0.483554	0.00250815
ILMN_1222584	Sfrs11	NM_001093753.1	0.393487	0.00250815
ILMN_2771441	Tapt1	NM_173764.3	0.360708	0.00251588
ILMN_2490271	Zfp27	NM_001037707.1	0.33862	0.00253229
ILMN_1234086	Dhdh	NM_027903.3	0.484164	0.00253409
ILMN_2595383	Cog8	NM_139229.2	0.381278	0.00254005
ILMN_3049455	Fxn	NM_008044.1	0.345713	0.002547
ILMN_2968515	Xpa	NM_011728.1	0.344029	0.00255099
ILMN_2775381	Tde2	NM_019760	0.367329	0.00257428
ILMN_2525605	EG667728	XR_035278.1	0.411231	0.00259342
ILMN_2749011	Ap1m2	NM_009678.1	0.455284	0.00260487
ILMN_2862418	Slc30a7	NM_023214.3	0.415469	0.00260591
ILMN_2803289	Tex9	NM_009359.2	0.388617	0.00261106
ILMN_1214668	Msi2h	AK031365	0.339799	0.00261851
ILMN_1253522	scl0003300.1_40	AK012325.1	0.34149	0.00263083
ILMN_2486012	C330006P03Rik		0.32832	0.00263083
ILMN_2691492	Sssca1	NM_020491	0.32894	0.00263761
ILMN_2601378	Tmem205	NM_178577.4	0.363239	0.0026546
ILMN_1216407	2610318N02Rik	NM_183287.2	0.436428	0.00265585
ILMN_1214118	Plekha2	NM_031257.2	0.40707	0.00265585
ILMN_2668977	1500032D16Rik	NM_001083891.1	0.335943	0.00266909
ILMN_2449396	Gli3	NM_008130.2	0.518343	0.00267087
ILMN_2591056	Pigl	NM_199026.1	0.378551	0.00267266
ILMN_2767602	Chic2	NM_028850.3	0.356901	0.00267266
ILMN_3126697	Skil	NM_001039090.1	0.581267	0.0027158
ILMN_2762745	Pias2	NM_008602.3	0.326265	0.00272148
ILMN_2706057	2610204L23Rik	NM_026009.1	0.493169	0.0027421
ILMN_2677170	Oprs1	NM_011014.2	0.420562	0.0027421
ILMN_2758632	Mnat1	NM_008612.2	0.366816	0.00274393
ILMN_1252725	E130118D18Rik	AK087438	0.366376	0.002745
ILMN_1254380	Dbr1	NM_031403.3	0.361154	0.00274598
ILMN_2677391	LOC631302	XM_919383.2	0.423668	0.00275364
ILMN_1219447	Zmym3	NM_019831.2	0.393917	0.00275422
ILMN_2706051	Ccdc47	NM_026009.2	0.385244	0.00275422
ILMN_1226169	Sfrs11	NM_026989.3	0.515502	0.00277323
ILMN_1250779	5730543M03Rik	AK017820	0.635884	0.00278667
ILMN_1230137	Tpi1	NM_009415.1	0.484241	0.00278667
ILMN_2707198	As3mt	NM_020577.1	0.381763	0.00279404
ILMN_1248480	Dppa4	NM_028610	0.370484	0.00280491
ILMN_2712557	H47	NM_024439.3	0.349821	0.00281211
ILMN_2876448	Mgmt	NM_008598.2	0.346919	0.00281211
ILMN_2445477	Wars	NM_011710.2	0.423776	0.00281417
ILMN_1224421	Cdipt	NM_138754.3	0.334925	0.00281636
ILMN_2694275	Lxn	NM_016753.4	0.507241	0.00281727
ILMN_3118071	Pitx2	NM_001042502.1	1.395	0.00285063
ILMN_2661523	Cd79b	NM_008339.1	0.363358	0.00285092
ILMN_3145213	H3f3a	NM_008210.2	0.308709	0.00285124
ILMN_2456495	Zfp553	NM_146201.1	0.321369	0.00287216
ILMN_2713008	C030011O14Rik	NM_174868	0.375969	0.00288028
ILMN_2431807	2610024E20Rik	NM_146084	0.335129	0.00290394
ILMN_2601705	A530088H08Rik	NM_178656.3	0.334615	0.0029107
ILMN_2633457	1110057K04Rik	NM_172401.2	0.371797	0.0029656
ILMN_2982985	2410042D21Rik	NM_024254.2	0.534878	0.00297078
ILMN_2757641	Efna5	NM_010109.2	0.372159	0.00297078
ILMN_1213278	Jak1	NM_146145.2	0.393422	0.00297233
ILMN_1213455	Rbm14	AK044883	0.390909	0.00297519
ILMN_2738156	BC039093	XM_131700.4	0.403752	0.00300657
ILMN_1232182	Ctnnbip1	NM_023465.3	0.372781	0.00300657
ILMN_1234694	Zfp277	NM_172575.2	0.347846	0.00300657
ILMN_2805339	Hspb6	NM_001012401.1	0.368422	0.00301442
ILMN_1237504	Zfp508	XM_989242.1	0.377624	0.00302852
ILMN_1225035	Carhsp1	NM_025821.2	0.331333	0.00303165
ILMN_1256967	AI875142		0.362548	0.00304119
ILMN_2591651	A330080J22Rik	NM_178667	0.334771	0.00305359
ILMN_2805714	B3galnt1	NM_020026.2	0.319128	0.0030868
ILMN_1232440	4930430F08Rik	NM_175128	0.347138	0.00311922
ILMN_1244112	Dhodh	NM_020046.3	0.390984	0.0031465
ILMN_1221363	Orc5l	NM_011959.2	0.439726	0.00315915
ILMN_2913031	Tcfap2a	NM_011547.2	0.315624	0.00316403
ILMN_2900617	Tle6	NM_053254.2	0.532475	0.00317326
ILMN_2727068	Fgfr1	NM_010206.2	0.336702	0.00317574
ILMN_1226517	Ttll4	XM_129771	0.477501	0.00317647
ILMN_3034257	Ccdc46	NM_029606.3	0.307107	0.00319564
ILMN_2745841	Bxdc5	NM_027371.2	0.365053	0.00320269
ILMN_1249578	Sorl1	NM_011436.3	0.35745	0.00320269
ILMN_1214650	scl0002368.1_75	AK012612.1	0.378389	0.00320397
ILMN_2744641	Thoc7	NM_025435.2	0.359237	0.00320397
ILMN_1248079	Zmpste24	NM_172700.2	0.413964	0.00322314
ILMN_2905386	EG433923	NM_001081233.1	0.408818	0.00322314
ILMN_2433482	Zwint	NM_025635.1	0.418231	0.00323475
ILMN_2426190	Tsc22d2	NM_001081229.1	0.355767	0.00323475
ILMN_2788065	Nt5c2	NM_029810.2	0.333954	0.00324177
ILMN_1231810	Ube2e1	NM_009455.3	0.345358	0.00326919
ILMN_2518197	Tnk1	NM_031880.2	0.500746	0.00327715
ILMN_2615810	Nudt11	NM_021431.2	0.443172	0.00327882
ILMN_2913563	Crym	NM_016669.1	0.3108	0.00329649
ILMN_1230357	Itpr1	NM_010585.3	0.573677	0.00329915
ILMN_2662283	2010007H12Rik	NM_027242.3	0.312087	0.00331155
ILMN_1218051	Iqgap2	NM_027711.1	0.312481	0.0033248
ILMN_2664884	Tspan17	NM_028841.2	0.474158	0.00334177
ILMN_2769930	Gm1631	NM_201366	0.422009	0.00334243
ILMN_2628672	Mrpl49	NM_026246.3	0.349585	0.0033498
ILMN_2541190	1500034J01Rik	XM_912953.3	0.301048	0.00335838
ILMN_1250067	4732469G06Rik	AK028911	0.340894	0.00340902
ILMN_1248354	Ccdc112	XM_140320.7	0.311042	0.00342016
ILMN_3147724	Ehmt2	NM_147151.1	0.337258	0.0034279
ILMN_1235047	3110009E18Rik	NM_028439.1	0.401304	0.00343112
ILMN_2666007	Ctsz	NM_022325.4	0.43272	0.00343599
ILMN_1220186	Msi2	NM_054043.3	0.409445	0.00347257
ILMN_1256463	Tmem159	NM_145586.1	0.382971	0.00347575
ILMN_1247694	Chordc1	NM_025844.2	0.3553	0.00350659
ILMN_2946466	Bin1	NM_009668.1	0.366645	0.00351929
ILMN_1252910	Pou5f1	NM_013633.2	0.364671	0.00353338
ILMN_1249999	Kdelc1	NM_023645.2	0.366682	0.003536
ILMN_2655144	Lmf1	NM_029624.2	0.328809	0.00354119
ILMN_2893063	Rnf219	NM_026047.4	0.336734	0.00354602
ILMN_3093626	Porcn	NM_145908.1	0.744978	0.00355183
ILMN_2966602	6430411K18Rik	NR_002848.1	0.360758	0.00355183
ILMN_3149251	Lgsn	NM_008133.3	0.333041	0.0036082
ILMN_2440242	Zic3	NM_009575.2	0.449036	0.00362184
ILMN_1214738	Snapc3	NM_029949.3	0.29782	0.00364718
ILMN_1255766	Sh3bp2	NM_011893.2	0.357413	0.00364719
ILMN_1235602	D0Kist3		0.444454	0.00364728
ILMN_2951691	Hist1h3e	NM_178205.1	0.473988	0.00366974
ILMN_2925570	Nubp2	NM_011956.2	0.356612	0.00366974
ILMN_1246543	Siat7c	AK021356	0.411513	0.00370953
ILMN_1224561	LOC100041725	XM_001476892.1	0.295401	0.00371443
ILMN_1258086	Setd1b	NM_001040398.1	0.323927	0.00375349
ILMN_2689581	Pipox	NM_008952.1	0.363661	0.0037824
ILMN_3065164	Bex2	NM_009749.1	0.37939	0.00379226
ILMN_2644792	Prpf3	NM_027541.4	0.324073	0.00379816
ILMN_2485340	9530018I07Rik		0.29609	0.00380091
ILMN_1234519	A830059I20Rik	NM_021427.1	0.349958	0.00385081
ILMN_1236246	D4Wsu132e	NM_138590.2	0.390109	0.00386602
ILMN_1247127	B930075F07		0.389952	0.00387235
ILMN_2703263	Rabggtb	AF231926	0.367187	0.00389513
ILMN_2464217	Zfp275	NM_031494.1	0.329772	0.00390552
ILMN_2492936	2010110K16Rik	NM_026442	0.32988	0.00392416
ILMN_1231918	LOC380876	XM_354782.1	0.316627	0.00392436
ILMN_2988143	Plac8	NM_139198.1	0.389638	0.00392608
ILMN_1226731	Parp2	NM_009632.2	0.303859	0.00393237
ILMN_2614970	Stat4	NM_011487.3	0.302868	0.00393812
ILMN_1232903	Acbd6	NM_028250.2	0.383108	0.00394099
ILMN_2640348	Tmem110	NM_028839.3	0.308181	0.00397464
ILMN_2901029	Zfp532	NM_207255.1	0.428761	0.00398076
ILMN_2767918	Ifi30	NM_023065.3	0.367366	0.00399747
ILMN_1224768	Ehd4	NM_133838.4	0.435192	0.00401319
ILMN_1225520	2310008H09Rik	NM_023197.1	0.345413	0.0040158
ILMN_1239087	Pex19	NM_023041.2	0.347494	0.00404405
ILMN_2681670	Vps37b	NM_177876.4	0.319107	0.00405243
ILMN_3094743	Tmpo	NM_001080129.1	0.313367	0.00407532
ILMN_2772274	Sfrs5	NM_001079694.1	0.357365	0.00407907
ILMN_2954474	Enpp2	NM_015744.1	0.355634	0.00407907
ILMN_1213883	Rab2a	NM_021518.3	0.384347	0.00409837
ILMN_2592709	Ifngr2	NM_008338.2	0.340281	0.0041291
ILMN_1221153	Dsg2	NM_007883	0.537246	0.00413554
ILMN_3030392	5133400G04Rik	NM_029485.1	0.379399	0.00420233
ILMN_2980015	2410116G06Rik	NM_026630.1	0.368097	0.00420323
ILMN_1242427	6720458D17Rik		0.342456	0.00423789
ILMN_1234364	Acp2	NM_007387.1	0.321921	0.00426352
ILMN_2723860	Pkm2	XM_131934.4	0.467514	0.00427374
ILMN_2644809	C130085G02Rik	XM_136364.4	0.50421	0.00427693
ILMN_2719418	Duxbl	NM_183389.1	0.349581	0.00428382
ILMN_2703585	Gbas	NM_008095.3	0.425244	0.00428738
ILMN_2884416	Galnt2	NM_139272.2	0.382216	0.0043079
ILMN_2623046	Reep5	NM_007874.2	0.371233	0.00431332
ILMN_1232261	Ctnnal1	NM_018761.2	0.354688	0.00431332
ILMN_2739816	AW822252	XM_001474711.1	0.312087	0.00431332
ILMN_1251184	Nrf1	NM_010938.3	0.33803	0.00432163
ILMN_1244768	Srprb	NM_009275.4	0.489418	0.00437379
ILMN_2664628	Dad1	NM_010015.1	0.333293	0.00437379
ILMN_3003631	Ppap2c	NM_015817.2	0.341485	0.00439935
ILMN_1245816	Raet1b	NM_009017.1	0.340983	0.0044017
ILMN_2724371	Phldb1	NM_153537.3	0.369084	0.00441163
ILMN_1222607	Chmp1b	NM_024190.1	0.326651	0.00442626
ILMN_3115640	Pibf1	NM_029320.2	0.317322	0.00445133
ILMN_2427869	5133400G04Rik	NM_029485.1	0.406442	0.00445349
ILMN_1222503	Alg5	NM_025442.3	0.376989	0.00445619
ILMN_1255974	Fnbp1	NM_001038700.1	0.388848	0.00445628
ILMN_2643159	Sirt1	NM_019812.1	0.305287	0.00446309
ILMN_2644810	Dusp27	NM_001033344.2	0.515606	0.00450622
ILMN_1238614	Hsd17b10	NM_016763.2	0.421077	0.00452543
ILMN_2678513	2610028A01Rik	NM_028228.2	0.350392	0.00452748
ILMN_2709470	Degs1	NM_007853.4	0.390099	0.0045571
ILMN_2436369	2010004M13Rik		0.356123	0.00458129
ILMN_2955047	Dsg2	NM_007883.1	0.300253	0.00458895
ILMN_2686975	Fam129b	NM_146119.1	0.558752	0.00459888
ILMN_1215928	Tcf12	NM_011544.2	0.414548	0.00459888
ILMN_1256702	S100a10	NM_009112.2	0.318842	0.00461865
ILMN_2899788	Rgl2	NM_009059.2	0.327619	0.00461884
ILMN_1252136	Hist1h2af	NM_175661.1	0.325693	0.00462266
ILMN_1216764	Ier3	NM_133662.2	0.412879	0.0046274
ILMN_2724294	Gpx7	NM_024198.3	0.339988	0.00463844
ILMN_1252806	LOC268934	XM_196179.2	0.309094	0.00464741
ILMN_2946088	Panx1	NM_019482.2	0.327007	0.00466815
ILMN_2453312	Dlgap1	NM_177639.5	0.300009	0.00467174
ILMN_2847144	Hist1h2ak	NM_178183.1	0.425976	0.00468216
ILMN_2803286	Tex9	NM_009359.2	0.330803	0.00468216
ILMN_1233192	Mrps9	NM_023514.3	0.319532	0.00470758
ILMN_2868459	Lrrc1	NM_172528.2	0.306309	0.00473464
ILMN_2748164	Hist1h3f	NM_013548.2	0.537408	0.00474201
ILMN_2675569	Sfxn1	NM_027324.4	0.381914	0.00474201
ILMN_1214840	LOC382972	XM_356781.1	0.381614	0.00474201
ILMN_2709901	Nup54	NM_183392.2	0.312442	0.00476794
ILMN_3003864	Cgnl1	NM_026599.4	0.309258	0.00478458
ILMN_2631446	Shoc2	NM_019658.5	0.30414	0.00481067
ILMN_1244211	LOC238943	XM_138902.2	0.558815	0.00481847
ILMN_2682936	Setd2	NM_001081340.1	0.358418	0.00483146
ILMN_1217993	Ankrd6	NM_080471.2	0.291123	0.00483146
ILMN_2666190	Rnpepl1	NM_181405.2	0.311342	0.00485891
ILMN_2661107	Atl2	NM_178050.3	0.410941	0.00486421
ILMN_2630362	2610002M06Rik	NM_025921.2	0.359378	0.00486421
ILMN_2972646	Pdzd11	NM_028303.1	0.332719	0.00486421
ILMN_1259905	Sfrs11	NM_001093753.1	0.308326	0.00486421
ILMN_2483405	1190005N23Rik		0.338092	0.00490559
ILMN_2761876	Fez2	NM_199448.1	0.333322	0.00492682
ILMN_2776721	Gyk	NM_008194	0.301614	0.00494108
ILMN_2589651	Anpep	NM_008486.1	0.280081	0.00494108
ILMN_2515784	Tspan6	NM_019656.3	0.489102	0.00497003
ILMN_2901283	Add3	NM_013758.2	0.361118	0.00497003
ILMN_2664253	E230002P03Rik	NM_177141.2	0.439594	0.00497299
ILMN_2629718	2410166I05Rik	NM_029759.2	0.304968	0.00497299
ILMN_2868457	Lrrc1	NM_172528.2	0.2795	0.00497534
ILMN_1250922	Pdxdc1	NM_053181.2	0.325781	0.00498544
ILMN_2437513	LOC100047963	XM_001479238.1	0.371932	0.00498713
ILMN_1223678	Nedd9	NM_017464.2	0.342699	0.00498884
ILMN_2680673	Fign	NM_021716.3	0.334936	0.00501171
ILMN_1255679	LOC384382	XM_357613.1	0.33138	0.00501171
ILMN_2732565	Mrps31	NM_020560.1	0.319478	0.00501171
ILMN_2484918	Vti1a	NM_016862.3	0.415085	0.00502222
ILMN_2772899	BC018462	NM_146178	0.3976	0.00502224
ILMN_3133448	Mfge8	NM_001045489.1	0.478687	0.00507486
ILMN_2616801	Vmn2r-ps14	NR_002888.2	0.31095	0.00509459
ILMN_2514292	Zyx	NM_011777.2	0.373727	0.00509997
ILMN_2832979	Gpc3	NM_016697.2	0.345373	0.00511888
ILMN_2866901	Efemp2	NM_021474.2	0.332296	0.00511888
ILMN_2952841	Usp47	NM_133758.2	0.35397	0.00514045
ILMN_1254717	Zfp429	NM_001080941.1	0.313358	0.00515151
ILMN_1230273	Xpc	NM_009531.2	0.318408	0.00515163
ILMN_2745689	Stard13	NM_146258.1	0.303324	0.00515756
ILMN_2666690	Cul7	NM_025611.5	0.391393	0.00516762
ILMN_2941790	Cldn6	NM_018777.2	0.694676	0.00520223
ILMN_2480963	Mmp24	NM_010808.3	0.338855	0.00530953
ILMN_3070576	Lgsn	NM_008133.3	0.441894	0.00532475
ILMN_2781493	Zmym2	NM_029498.2	0.342761	0.00532475
ILMN_2702102	D630023F18Rik	NM_175293.3	0.395623	0.00533989
ILMN_2781602	Ier3ip1	NM_025409.1	0.323169	0.0053878
ILMN_1215898	Hirip3	NM_172746.2	0.335302	0.00539532
ILMN_2954575	Arhgap30	NM_001005508.1	0.29829	0.00541155
ILMN_2634749	Txnl4a	NM_001042408.1	0.325792	0.00541935
ILMN_1247293	EG667598	XM_991392.1	0.509091	0.0054203
ILMN_1247482	Ccnc	AK009615	0.335382	0.00544416
ILMN_2649172	Zcchc18	NM_025893.2	0.331297	0.00544534
ILMN_2683794	Oaz2	NM_010952.2	0.312369	0.00545623
ILMN_2635801	2310079N02Rik	NM_025636.3	0.363497	0.0055287
ILMN_1214137	LOC229810	XM_124173.2	0.465381	0.00554037
ILMN_2644185	Apof	NM_133997.2	0.360858	0.00554708
ILMN_1251071	Ypel5	NM_027166.5	0.30757	0.00556375
ILMN_2629030	LOC100044298	XM_001471758.1	0.295237	0.00556375
ILMN_2592486	Pglyrp1	NM_009402.1	0.782884	0.00557554
ILMN_1221952	Steap1	NM_027399.2	0.280852	0.00559828
ILMN_2772461	Nedd1	NM_008682	0.291255	0.00562116
ILMN_2691192	Rbbp7	NM_009031.2	0.612731	0.00563243
ILMN_2507232	Gas2l3	NM_001079876.1	0.288983	0.00563572
ILMN_1259277	Ddx28	NM_028038.2	0.278613	0.00563572
ILMN_1240973	Slc29a4	NM_146257.2	0.407043	0.00566792
ILMN_3002181	Ppif	NM_134084.1	0.29431	0.00566792
ILMN_2950721	2810008M24Rik	NM_001048250.1	0.313664	0.00567488
ILMN_1247633	Zfp260	NM_011981.4	0.319678	0.00569109
ILMN_2643879	Tcirg1	NM_016921.2	0.28706	0.00572875
ILMN_1244414	Sec61a2	NM_021305.3	0.338743	0.00575687
ILMN_2876712	Krba1	NM_133922.2	0.329055	0.00575687
ILMN_2735429	AW146242	NM_146168.1	0.301308	0.00575687
ILMN_2653972	Cenpt	NM_177150.2	0.357733	0.00577831
ILMN_2466052	1700019H03Rik		0.285099	0.0058052
ILMN_2883268	Lrrk2	NM_025730.2	0.351764	0.00580927
ILMN_1220440	Ppil3	NM_027351.2	0.316496	0.00580927
ILMN_3074279	C85492	NM_153540.3	0.293829	0.00580927
ILMN_2607765	BC025076	NM_175002.1	0.293145	0.00582465
ILMN_2947234	Cbx7	NM_144811.3	0.331544	0.00582638
ILMN_2529432	LOC270491	XM_194577.3	0.38731	0.0058324
ILMN_1230648	Rerg	NM_181988.1	0.562817	0.00584357
ILMN_2683095	Ap1g2	NM_007455.2	0.36643	0.00585585
ILMN_1256063	2900060P06Rik		0.418159	0.0058894
ILMN_1238880	2310047K21Rik	XM_488951	0.288363	0.00593685
ILMN_1241307	Bcl2l13	NM_153516.2	0.285011	0.00593685
ILMN_2752948	Exoc2	NM_025588.2	0.327707	0.00593971
ILMN_2733605	Dnajc6	NM_198412	0.525011	0.00596231
ILMN_2503052	Tnnc1	NM_009393.2	0.29631	0.00600181
ILMN_2861176	Calr	NM_007591.3	0.323241	0.00602714
ILMN_2499058	Ube2i	NM_011665.3	0.291976	0.00602714
ILMN_3031845	2010-09-01	NM_001024910.1	0.312017	0.0060495
ILMN_2758631	Mnat1	NM_008612.1	0.307441	0.0060495
ILMN_2688822	1500032D16Rik	NM_030087.2	0.285896	0.00609096
ILMN_2720674	Stard5	NM_023377.4	0.277611	0.0060922
ILMN_2686745	Rgs12	NM_173402.1	0.337572	0.00614375
ILMN_2772632	Saa3	NM_011315.3	0.671159	0.00614721
ILMN_2445378	Gcnt3	NM_028087.2	0.38231	0.00616642
ILMN_2876015	AA407659	NM_175352.2	0.400796	0.00617914
ILMN_2899599	Ddx3y	NM_012008.1	0.394917	0.00620792
ILMN_2588362	Cdca8	NM_026560.3	0.284141	0.00623379
ILMN_3099758	Pi4k2b	NM_028744.1	0.335286	0.00623453
ILMN_1241035	2010311D03Rik	NM_133839.2	0.308765	0.00623453
ILMN_1220307	LOC100046025	XM_001475823.1	0.329921	0.00624027
ILMN_2756041	Pkm2	NM_011099.2	0.337378	0.00628213
ILMN_2636781	Hist1h2bk	NM_175665.1	0.35499	0.00628722
ILMN_2604494	Podxl	NM_013723.2	0.478635	0.00637306
ILMN_1242359	Mtap7d3	NM_177293.3	0.328406	0.00637306
ILMN_2476948	Gabrb3	NM_001038701.1	0.306691	0.00637448
ILMN_2506499	Ube3a	NM_001033962.1	0.395182	0.00639137
ILMN_2837156	Obfc2b	NM_027257.1	0.288719	0.00640976
ILMN_2879600	Ptprk	NM_008983.1	0.335492	0.00642569
ILMN_1237886	Enc1	NM_007930.3	0.315238	0.00642733
ILMN_1219017	5031436O03Rik		0.335983	0.00643517
ILMN_2685569	Pus10	NM_028304.2	0.302033	0.0064452
ILMN_2635229	Thbs2	NM_011581.1	0.349054	0.00650537
ILMN_2639271	Bxdc5	NM_027371.2	0.346753	0.00651245
ILMN_2942011	Robo4	NM_028783.2	0.555515	0.00653669
ILMN_1232667	Ifitm2	NM_030694.1	0.355965	0.00660593
ILMN_1232416	Idb4	AK041164	0.339998	0.00660593
ILMN_1243370	Cyb5r1	NM_028057.2	0.450338	0.00668402
ILMN_2675249	Slc35c1	NM_145832.3	0.294394	0.00668402
ILMN_2680876	Iqce	NM_028833.3	0.37428	0.00670947
ILMN_3008238	Tmem8	NM_021793.1	0.326832	0.00670947
ILMN_2757699	Acy1	NM_025371.2	0.309858	0.00671076
ILMN_1225405	9130019O22Rik	NM_030226.2	0.305703	0.00672948
ILMN_1224437	2810423O19Rik	NM_026447	0.317355	0.0067378
ILMN_2744478	Lrrc1	NM_172528.2	0.30563	0.00676411
ILMN_3155408	Dppa4	NM_028610.2	0.319298	0.00682223
ILMN_1257135	3110001P07Rik	AK013971	0.290883	0.00683079
ILMN_2993836	Dlg3	NM_016747.2	0.343398	0.00683233
ILMN_2598990	Lnx2	NM_080795.3	0.313301	0.00689854
ILMN_3129213	Tro	NM_001002272.2	0.338275	0.00689859
ILMN_1215055	Tia1	NM_011585.3	0.300734	0.00690297
ILMN_2902492	AB112350	NM_178728.3	0.348154	0.00692308
ILMN_3129372	2210418O10Rik	NM_029813.2	0.326309	0.00692956
ILMN_1220641	Pgrmc2	XM_911696.2	0.482377	0.00693119
ILMN_1251270	2010009J12Rik	AK008164	0.341778	0.00694099
ILMN_2695150	Smc5l1	NM_153808	0.33613	0.00694099
ILMN_2727829	9030624G23Rik	XM_484126	0.379302	0.00697028
ILMN_2604226	Sema5a	NM_009154.2	0.335427	0.00697028
ILMN_2855298	Zfp334	NM_178411.2	0.296894	0.00705796
ILMN_1213725	Nudt5	NM_016918.3	0.331488	0.00707472
ILMN_1233065	Rbmx	NM_011252.2	0.380827	0.00708845
ILMN_1213055	Mapk1	NM_011949.3	0.330446	0.00708845
ILMN_2603081	Nt5c3	NM_026004.2	0.320926	0.00710031
ILMN_2482766	Tspyl1	NM_009433.2	0.389446	0.00711186
ILMN_1217144	Tbc1d5	NM_028162.2	0.278111	0.00711186
ILMN_2690306	Polr2d	NM_027002.3	0.270543	0.00715669
ILMN_2883110	Pqbp1	NM_019478.3	0.282996	0.00719108
ILMN_2678421	Pcolce2	NM_029620.2	0.385988	0.00720715
ILMN_2806720	Rbks	NM_153196.1	0.28495	0.00722831
ILMN_2693461	Ssbp2	NM_024186.1	0.328204	0.00725136
ILMN_3149024	Scoc	NM_019708.3	0.33282	0.00726637
ILMN_2630789	Ankrd6	NM_080471.3	0.300792	0.00726637
ILMN_2648230	Kars	BC035324	0.269936	0.00730741
ILMN_2949266	Rpn2	NM_019642.3	0.319244	0.00730901
ILMN_1257486	Mcart6	NM_001082412.1	0.336326	0.00731461
ILMN_1253410	Chic2	NM_028850.1	0.30163	0.00731461
ILMN_1221838	1110049F12Rik	NM_025411.3	0.272654	0.00734095
ILMN_1219188	Akr1b8	NM_008012.1	0.465231	0.00734928
ILMN_1225604	C430020H24Rik	AK049536	0.398824	0.00741543
ILMN_2438819	Rtl1	NM_184109.1	0.309262	0.00742239
ILMN_2611728	Sfrs6	NM_026499.3	0.417343	0.00742447
ILMN_1251143	9130415E20Rik	NM_175169.2	0.314667	0.00742953
ILMN_2803716	Zranb2	NM_017381.1	0.337837	0.00747385
ILMN_1219275	Rbbp7	NM_009031.2	0.57942	0.00747568
ILMN_1244292	Sox13	NM_011439.2	0.456894	0.00747568
ILMN_2416424	D19Wsu162e	NM_146099.2	0.286615	0.00747568
ILMN_2683222	Srd5a3	NM_020611.3	0.275222	0.00749238
ILMN_2660082	1110007A13Rik	NM_145955.3	0.307233	0.00752924
ILMN_2996683	Pvrl2	NM_008990.2	0.545641	0.00753783
ILMN_2543314	1110014J17Rik	AK003702	0.324272	0.00754871
ILMN_1258420	Syncrip	NM_019796.4	0.396633	0.0075719
ILMN_1240471	Retsat	NM_026159.4	0.451367	0.00762468
ILMN_2646296	D4Bwg0951e	NM_026821.4	0.506709	0.00765021
ILMN_2484932	C030002B11Rik		0.382412	0.00765021
ILMN_1244161	Nme4	NM_019731.1	0.343133	0.00765021
ILMN_2712994	Nupl2	NM_153092.3	0.285822	0.00765021
ILMN_2697499	Nope	NM_020043.2	0.399629	0.00765655
ILMN_2756686	1110057K04Rik	NM_172401.2	0.282218	0.00765655
ILMN_2529900	Ubxd7	XM_619387.4	0.332662	0.0076656
ILMN_1212717	Tgif1	NM_009372.2	0.292765	0.00767559
ILMN_2707541	Folr1	NM_008034.2	0.449026	0.00771839
ILMN_2672543	Ccdc120	NM_207202.2	0.317185	0.00772108
ILMN_1219253	Olfml1	NM_172907.2	0.340565	0.00773347
ILMN_1229819	Utrn	AK020881	0.325658	0.00778071
ILMN_3075157	Tdrd3	NM_172605.2	0.28493	0.00778071
ILMN_1232849	2410026K10Rik	NM_025584.1	0.306252	0.007831
ILMN_2614895	Nus1	NM_030250.1	0.287721	0.007831
ILMN_2753109	Fam125a	NM_028617.2	0.3129	0.00786658
ILMN_2741277	Snurf	NM_033174.2	0.311599	0.00792255
ILMN_2428961	Xpnpep1	NM_133216.2	0.393055	0.00793009
ILMN_2489360	Pdia6	NM_027959.3	0.31827	0.00797493
ILMN_1231447	Tpi1	NM_009415.1	0.326401	0.00798167
ILMN_2438727	3110043O21Rik	NM_001081343.1	0.297561	0.00799252
ILMN_1231390	Mrpl3	NM_053159.3	0.295582	0.00801514
ILMN_2477243	Zfp281	NM_177643.2	0.316502	0.00801941
ILMN_2944413	Akap7	NM_018747.3	0.437232	0.00802197
ILMN_1226660	LOC100047402	XM_001478079.1	0.291604	0.00803114
ILMN_1232026	Fam184a	NM_001081428.1	0.290096	0.00811052
ILMN_2418465	Gnai2	NM_008138.4	0.285142	0.00813015
ILMN_3008475	Cyb5r4	NM_024195.1	0.27953	0.00813015
ILMN_2543929	2610036L11Rik	XM_488549.3	0.290552	0.00814641
ILMN_1214053	Zfp64	NM_009564.1	0.254471	0.00820633
ILMN_3154457	Pja2	NM_144859.2	0.342882	0.00821867
ILMN_2722659	Clps	NM_025469.2	0.288507	0.00821867
ILMN_2531440	LOC232077	XM_144880.5	0.270382	0.00821867
ILMN_3082864	Pvrl3	NM_021496.1	0.272325	0.00823389
ILMN_2707645	Rhbg	NM_021375.3	0.3168	0.00825319
ILMN_2834728	Prkd3	NM_029239.2	0.339422	0.0082743
ILMN_1226785	Homer1	NM_152134.1	0.302682	0.0082743
ILMN_2757092	Hint3	NM_025798.3	0.28278	0.00828854
ILMN_2977690	Tm9sf4	NM_133847.3	0.310501	0.00830594
ILMN_2970023	Slc44a4	NM_023557.2	0.312964	0.00834516
ILMN_2666747	G3bp2	NM_011816.3	0.435742	0.0083879
ILMN_2618176	Socs3	NM_007707.2	0.322678	0.00841514
ILMN_1229378	Hbs1l	NM_019702.2	0.316785	0.00841514
ILMN_1215213	2810407C02Rik	NM_001040396.2	0.2709	0.00841922
ILMN_2764466	Capsl	NM_029341.1	0.472111	0.00853058
ILMN_2751072	Gna11	NM_010301.1	0.317794	0.00855813
ILMN_1232530	8430410K20Rik	NM_145609.1	0.297284	0.00859243
ILMN_2651019	Bhmt2	NM_022884.2	0.452599	0.00860256
ILMN_1232184	Ggcx	NM_019802.3	0.367185	0.00860258
ILMN_1248084	4933412A02Rik	AK016783	0.334279	0.00860492
ILMN_2777359	Serpinh1	NM_009825	0.583417	0.00861913
ILMN_2771034	Mfge8	NM_008594	0.510105	0.00867671
ILMN_1218424	Ppp2r2d	NM_026391.2	0.32276	0.00869887
ILMN_2836586	Mfsd10	NM_026660.2	0.351079	0.00870117
ILMN_2647864	Ogt	NM_139144.2	0.329437	0.00871629
ILMN_2660438	Tank	NM_011529.1	0.263948	0.00872182
ILMN_1222716	Sgcb	NM_011890.4	0.262567	0.00872182
ILMN_2720334	Utp11l	NM_026031.3	0.296508	0.00872187
ILMN_2721439	Csrp2	NM_007792.3	0.389624	0.00876503
ILMN_2759371	Fgfbp1	NM_008009.2	0.458165	0.00878574
ILMN_3128019	Dnajc10	NM_024181.2	0.390681	0.00881146
ILMN_1240074	Trim26	NM_001025599.2	0.282395	0.00881146
ILMN_2755443	Sh3kbp1	NM_021389.3	0.263072	0.00881146
ILMN_2708150	C80913	NM_011274.4	0.291688	0.00885188
ILMN_2838645	Ssr3	NM_026155.1	0.364268	0.00885539
ILMN_2716195	Hist1h2bh	NM_178197.1	0.330086	0.00888252
ILMN_1234412	LOC674427	XR_030796.1	0.329815	0.00893625
ILMN_1253819	Prkar2b	NM_011158.3	0.283144	0.00893625
ILMN_2769680	Retsat	NM_026159.4	0.399476	0.0089772
ILMN_1228654	Zwint	NM_025635.3	0.413843	0.00899384
ILMN_2621021	Ptpn14	NM_008976.2	0.296561	0.00902211
ILMN_1219893	Ctdspl2	NM_212450.3	0.335344	0.00905051
ILMN_1236522	Cbr1	NM_007620.2	0.344304	0.00905765
ILMN_2470672	Tmem47	NM_175771.4	0.257844	0.00906145
ILMN_1238094	Tfdp2	NM_178667.3	0.312845	0.00910913
ILMN_2883063	Adcy2	NM_153534.2	0.32851	0.00913691
ILMN_2758070	Rtn1	NM_153457.6	0.337327	0.0091455
ILMN_2731407	Gdf3	NM_008108.4	0.318913	0.00915889
ILMN_3154095	Mlf2	NM_145385.1	0.26841	0.00915889
ILMN_2494421	scl0002791.1_134		0.285014	0.00916185
ILMN_2754690	Acad8	NM_025862.2	0.281804	0.0091691
ILMN_2487170	Tpm2	NM_009416.3	0.39504	0.0091768
ILMN_2965275	Inpp5a	NM_183144.1	0.291856	0.00918088
ILMN_2987027	Plekhg2	NM_138752.1	0.364703	0.00921369
ILMN_2634248	Syncrip	NM_019666.2	0.359815	0.00924201
ILMN_2915059	Dgkz	NM_138306.1	0.337864	0.00926919
ILMN_2719687	Cyp4f16	NM_024442.1	0.250818	0.00932056
ILMN_2528345	Zfhx2	NM_001039198.1	0.367495	0.00932439
ILMN_1252531	4930429O20Rik	NM_029025	0.305927	0.00942019
ILMN_2483638	Zzz3	NM_198416.2	0.283457	0.00942019
ILMN_2901284	Add3	NM_013758.2	0.274855	0.00943514
ILMN_1219939	Rhoq	NM_145491.2	0.314958	0.00944531
ILMN_1236577	2310045N01Rik	XM_922052.2	0.256059	0.00944531
ILMN_2735184	Col18a1	NM_009929.2	0.403126	0.00944638
ILMN_1218380	Hist2h2ac	NM_175662.1	0.252885	0.00950289
ILMN_2640883	Nde1	NM_023317.1	0.358708	0.00951588
ILMN_1216718	Spin1	NM_011462.2	0.326933	0.00952615
ILMN_2475211	2010320M18Rik		0.270456	0.00952615
ILMN_2729162	Sertad1	NM_018820.4	0.369085	0.00953361
ILMN_2723826	Slc7a7	NM_011405.1	0.333759	0.00956025
ILMN_2671253	Gspt2	NM_008179.2	0.391025	0.00962261
ILMN_2840975	Gls2	NM_001033264.1	0.36237	0.00967137
ILMN_2697380	Notch3	NM_008716.2	0.281622	0.00970062
ILMN_2674407	Arpp19	NM_021548.4	0.330616	0.00982706
ILMN_2693922	Egfr	NM_207655.2	0.312913	0.00984309
ILMN_2705235	BC067047	NM_177782.3	0.270765	0.00984309
ILMN_1257244	Leprotl1	NM_026609.2	0.250258	0.00989423
ILMN_1243752	Tsen15	NM_025677.2	0.27782	0.00990009
ILMN_2623244	Ppp2r5e	NM_012024.2	0.27334	0.00995041
ILMN_2634702	Ift81	NM_009879.2	0.275059	0.0099581
ILMN_1253996	Ncoa6ip	NM_054089.2	0.272364	0.00996011
ILMN_2767596	Sav1	NM_022028.2	0.401166	0.00997653
ILMN_1247028	Lrrc27	NM_027164.1	0.411897	0.00999874
