# Supplementary material for: Prdm14 promotes germline fate and naive pluripotency by repressing FGF signalling and DNA methylation
Source: EMBO Rep. 2013 May 14;14(7):629–37. doi: 10.1038/embor.2013.67 (PMC3701237; doi:10.1038/embor.2013.67)
Supplement: Supplementary Table 2 [file embor201367s3.xlsx]

## Sheet: downregulated
Downregulated genes upon Prdm14 overexpression in ES cells compared to vector control
FDR<0.01
gene list is sorted by FDR; table contains duplicate gene IDs (multiple array probe-sets)
PROBE_ID	SYMBOL	ACCESSION	logFC	adj.P.Val
ILMN_2717678	Muc13	NM_010739.1	-3.14925	5.57e-09
ILMN_1238509	Hmgb2l1	NM_178017.1	-1.40663	7.97e-07
ILMN_2947559	Rbm35a	NM_194055.1	-1.98026	1.45e-06
ILMN_1223949	Cldn4	NM_009903.1	-1.60958	1.45e-06
ILMN_1256343	H19	NR_001592.1	-2.39135	1.61e-06
ILMN_2941790	Cldn6	NM_018777.2	-1.36266	1.61e-06
ILMN_2478670	Zp3	NM_011776.1	-1.36265	1.61e-06
ILMN_2642012	LOC100046457	XR_032589.1	-1.12466	1.61e-06
ILMN_1247198	BC004728	NM_174992.2	-1.61878	1.73e-06
ILMN_2896768	Cbr3	NM_173047.2	-1.32559	2.17e-06
ILMN_1240318	Slc7a7	NM_011405.3	-1.18074	4.19e-06
ILMN_3162879	Stx3	NM_152220.1	-1.16393	4.19e-06
ILMN_1237934	Trh	NM_009426.2	-1.70858	4.63e-06
ILMN_2892222	Acsl5	NM_027976.2	-1.1302	6.21e-06
ILMN_2906728	H19	NR_001592.1	-1.96003	7.1e-06
ILMN_2718843	4632417K18Rik	NM_026640.2	-1.58258	8e-06
ILMN_2672190	Id1	NM_010495.2	-1.13468	8.59e-06
ILMN_2747923	Slc40a1	NM_016917.2	-1.70432	9.88e-06
ILMN_1216042	Apoe	NM_009696.2	-1.065	1.15e-05
ILMN_2795395	Hmgb2l1	NM_178017.1	-1.11012	1.31e-05
ILMN_2792868	Blvrb	NM_144923.2	-0.900309	1.31e-05
ILMN_2791059	Cltb	NM_028870.1	-1.04756	1.69e-05
ILMN_2903945	Gadd45g	NM_011817.1	-1.14901	1.71e-05
ILMN_2804166	Igsf9	NM_033608.2	-0.993894	1.71e-05
ILMN_2757844	Kndc1	NM_177261.4	-0.894765	2.03e-05
ILMN_1214071	Ifitm1	NM_026820.2	-1.15992	2.09e-05
ILMN_2674483	Gpx2	NM_030677.2	-1.06659	2.09e-05
ILMN_2887630	Fabp3	NM_010174.1	-1.05585	2.09e-05
ILMN_3160659	Dok2	NM_010071.2	-0.846819	2.09e-05
ILMN_3130403	BC004728	NM_174992.3	-1.22064	2.26e-05
ILMN_2548010	Hopx	NM_175606.2	-0.825721	2.26e-05
ILMN_2624854	Gstm2	NM_008183.3	-0.893895	2.59e-05
ILMN_1251449	Gstm2	NM_008183.2	-0.984104	2.7e-05
ILMN_2723826	Slc7a7	NM_011405.1	-1.1624	2.89e-05
ILMN_2655795	Car4	NM_007607.1	-0.821186	2.94e-05
ILMN_1234077	Rhox9	NM_023894.1	-1.43661	3.73e-05
ILMN_1217009	Rab15	NM_134050.3	-0.818972	3.73e-05
ILMN_3101815	Calca	NM_001033954.1	-0.791663	3.73e-05
ILMN_1235647	Sox11	NM_009234.5	-0.941231	3.83e-05
ILMN_1241924	Arl6ip5	NM_022992.2	-0.796354	3.87e-05
ILMN_2596522	Mt1	NM_013602.2	-0.830678	4.27e-05
ILMN_3122961	Gbp2	NM_010260.1	-0.829014	4.54e-05
ILMN_2690839	Esam	NM_027102.2	-0.850265	4.61e-05
ILMN_1233172	Pou3f1	NM_011141.2	-0.724386	4.89e-05
ILMN_2713164	Lefty2	NM_177099.3	-1.65752	5.47e-05
ILMN_3118071	Pitx2	NM_001042502.1	-1.15386	5.47e-05
ILMN_2619107	Lgals1	NM_008495.1	-1.14521	5.47e-05
ILMN_3028637	Calca	NM_001033954.1	-1.11747	5.47e-05
ILMN_1226293	Slc39a4	NM_028064.2	-0.985674	5.47e-05
ILMN_2511355	Trim2	NM_030706.1	-1.25985	6.43e-05
ILMN_1234072	Pdlim1	NM_016861.3	-1.00251	6.94e-05
ILMN_3009501	Kcnk1	NM_008430.1	-0.881444	7.05e-05
ILMN_1252111	Arl6ip5	NM_022992.2	-0.755371	7.09e-05
ILMN_1257070	Grhl2	NM_026496.3	-1.0642	7.45e-05
ILMN_3107114	Stx3	NM_011502.2	-0.657959	8.89e-05
ILMN_2662926	Egr1	NM_007913.5	-1.19913	9.51e-05
ILMN_2814484	Ifitm1	NM_026820.2	-0.812058	9.52e-05
ILMN_2640248	Lama5	NM_001081171.2	-0.72179	9.66e-05
ILMN_2649333	Rps6kl1	NM_146244.3	-0.915372	0.000120874
ILMN_2608811	Cbr3	NM_173047.2	-0.832773	0.000120874
ILMN_1229418	Hps3	NM_080634.3	-0.804443	0.00012263
ILMN_1218799	Emb	NM_010330.3	-0.836102	0.00013187
ILMN_2606746	Car2	NM_009801.3	-0.789947	0.000132393
ILMN_1229185	LOC100040479	XM_001474763.1	-0.84717	0.000144689
ILMN_1217180	Ifitm1	NM_026820.2	-0.801707	0.000159734
ILMN_2757489	Ppp1r11	NM_029632.1	-0.606839	0.000165468
ILMN_2501191	Sulf1	NM_172294	-0.665265	0.000168793
ILMN_1250192	Rhox6	NM_008955.1	-0.997573	0.000180997
ILMN_1231048	Tmem79	NM_024246.5	-0.747049	0.000180997
ILMN_1257855	Stard8	NM_199018.1	-0.659501	0.000180997
ILMN_2619316	Prnp	NM_011170.1	-0.67694	0.00018122
ILMN_2623064	Snx24	NM_029394.3	-0.77426	0.000183589
ILMN_1246073	Lefty1	NM_010094.3	-2.18644	0.000197136
ILMN_2621659	Elf3	NM_007921.2	-0.689977	0.000203985
ILMN_1218242	Pvrl2	NM_008990.2	-0.613907	0.000203985
ILMN_3135781	Anxa3	NM_013470.1	-0.916736	0.000204803
ILMN_2775360	Mapkapk3	NM_178907	-0.948243	0.000215154
ILMN_1259946	Cdc42se1	NM_172395.2	-0.747536	0.000227939
ILMN_2777530	Kcnk1	NM_008430	-0.614083	0.000243806
ILMN_2654754	Gp38	NM_010329.1	-0.8226	0.000257302
ILMN_1257863	AU022508	AK033065	-0.71527	0.000257302
ILMN_2996683	Pvrl2	NM_008990.2	-0.659978	0.000257302
ILMN_2836494	Ina	NM_146100.2	-0.847166	0.000274886
ILMN_2693895	Acta2	NM_007392.2	-0.919356	0.000279474
ILMN_1246573	Calml4	NM_138304.1	-0.711996	0.000280296
ILMN_2862470	Gstm2	NM_008183.2	-0.675339	0.000280296
ILMN_2661214	Krt17	NM_010663.2	-0.765856	0.000297616
ILMN_1252078	Foxp1	NM_053202.1	-0.653005	0.000297616
ILMN_2744890	Gadd45g	NM_011817.1	-0.651951	0.000297616
ILMN_2942011	Robo4	NM_028783.2	-0.650497	0.000297616
ILMN_2923671	Rragb	NM_001004154.1	-0.621737	0.000297616
ILMN_2611027	Pmm1	NM_013872.2	-0.563351	0.000297616
ILMN_1251856	Gpr125	XM_132089.7	-0.554512	0.000297616
ILMN_2599782	Irf1	NM_008390.1	-0.759705	0.000311862
ILMN_1220340	Zfp496	NM_172941	-0.65975	0.000324233
ILMN_3007072	Tpm1	NM_024427.2	-0.572439	0.000324233
ILMN_1246382	2010204K13Rik	AK008437	-0.741215	0.00033013
ILMN_2960233	Usp26	NM_031388.1	-0.690063	0.000333458
ILMN_2453209	Abhd11	NM_145215.1	-0.53023	0.000351226
ILMN_1231457	1110036O03Rik	NM_176830.2	-0.536724	0.000360704
ILMN_1222772	4930502E18Rik	XM_135429.1	-0.683989	0.000362249
ILMN_1227260	Lad1	NM_133664.2	-0.619306	0.000362504
ILMN_2733708	Rbp7	NM_022020.2	-0.672842	0.000370504
ILMN_1221157	Krt8	NM_031170.2	-0.854164	0.000380068
ILMN_1240901	LOC381535	NM_001085519.1	-0.726441	0.000389714
ILMN_2998548	Pycr2	NM_133705.1	-0.575602	0.000400535
ILMN_1214650	scl0002368.1_75	AK012612.1	-0.567298	0.000403788
ILMN_2957070	Shc1	NM_011368.3	-0.555143	0.000403788
ILMN_2774497	Ripk4	NM_023663.5	-0.584128	0.000407582
ILMN_2834777	Irf1	NM_008390.1	-0.931164	0.000422554
ILMN_1250766	Pvrl3	NM_021495.2	-0.517658	0.000474376
ILMN_1219017	5031436O03Rik		-0.632698	0.000475742
ILMN_1241171	Anxa3	NM_013470.1	-0.887244	0.000479553
ILMN_2909150	Ctgf	NM_010217.1	-0.514628	0.000479827
ILMN_1233293	Gbp1	NM_010259.2	-0.550162	0.000481148
ILMN_1228093	Arhgap8	NM_028455.2	-0.75801	0.000486851
ILMN_1245528	M6prbp1	NM_025836.3	-0.66959	0.000486851
ILMN_2682928	Rai14	NM_030690.2	-0.518457	0.000486851
ILMN_2980815	Pcdh21	NM_130878.2	-0.602407	0.000501072
ILMN_2655869	Kctd15	NM_146188.1	-0.564044	0.000501072
ILMN_2892227	Acsl5	NM_027976.2	-0.560399	0.000501573
ILMN_2919860	Cds1	NM_173370.3	-0.636118	0.000518082
ILMN_1225658	Ubl3	NM_011908.1	-0.533594	0.000529924
ILMN_1250956	6330414G02Rik		-0.515204	0.000529924
ILMN_2752873	Lgals9	NM_010708.1	-0.59065	0.000535937
ILMN_2711267	Krt18	NM_010664.1	-0.52734	0.000538596
ILMN_3126697	Skil	NM_001039090.1	-0.681516	0.000542223
ILMN_2751804	Tdrd12	NM_028034.2	-0.514212	0.000560506
ILMN_2736038	4933421H10Rik	NM_026599.3	-0.57301	0.000607611
ILMN_2999818	1700019H03Rik	NM_183161.3	-0.763703	0.000632706
ILMN_2539939	LOC100045198	XR_031412.1	-0.89367	0.000635458
ILMN_3013659	Zscan4c	NM_001013765.2	-0.677226	0.000641274
ILMN_2932574	Mpp4	NM_145143.1	-0.471109	0.000641274
ILMN_1243939	9530027K23Rik	NM_176838	-0.474212	0.000655896
ILMN_2648445	Slc27a2	NM_011978.2	-0.542325	0.000672424
ILMN_2634167	Cldn3	NM_009902.3	-0.529907	0.000696478
ILMN_2645493	Pvrl2	NM_008990.2	-0.649553	0.000726399
ILMN_2968632	Foxh1	NM_007989.1	-0.468389	0.000726717
ILMN_1223746	Bcam	NM_020486.2	-0.511301	0.000735384
ILMN_2907322	Dtx2	NM_023742.1	-0.599296	0.000740581
ILMN_2619877	Ap1m2	NM_009678.1	-0.474329	0.000740581
ILMN_2883147	Mrpl12	NM_027204.2	-0.522678	0.000742846
ILMN_1225071	Fgfr2	NM_201601.2	-0.810018	0.00077048
ILMN_2430220	Tmem2	NM_001033759.1	-0.574533	0.000822132
ILMN_1226195	Bag3	NM_013863.4	-0.472612	0.000822132
ILMN_2979672	A430089I19Rik	NM_177913.2	-0.96427	0.000825137
ILMN_2858477	4930502E18Rik	NM_029142.1	-0.509473	0.000829022
ILMN_2770917	Blvrb	NM_144923	-0.449996	0.000887481
ILMN_2792601	P2ry5	NM_175116.2	-0.701367	0.000966542
ILMN_1220819	Rragb	NM_001004154.1	-0.512884	0.000966542
ILMN_3026128	BC061212	NM_198667.1	-1.02191	0.000971251
ILMN_2736690	2210411K11Rik	NM_029384.1	-0.507176	0.000971251
ILMN_1250068	Atpif1	NM_007512.2	-0.464338	0.00105353
ILMN_2773936	Edg5	NM_010333	-0.77707	0.00110323
ILMN_2685464	Wwc2	NM_133791.4	-0.567505	0.00110323
ILMN_2659741	Foxh1	NM_007989.3	-0.463382	0.00110323
ILMN_2777598	Nr2f6	NM_010150.2	-0.453059	0.00110323
ILMN_2511121	Dnm1l	NM_001025947.1	-0.614153	0.00112383
ILMN_1245214	Slc5a5	NM_053248	-0.576153	0.00112383
ILMN_2606162	Pdlim4	NM_019417.2	-0.537162	0.00112383
ILMN_2740965	Prss8	NM_133351.1	-0.473412	0.00112383
ILMN_2806700	Cyba	NM_007806.1	-0.443706	0.00112875
ILMN_2998807	Stard8	NM_199018.1	-0.687752	0.00115836
ILMN_1258376	Kcnk6	NM_001033525.2	-0.493551	0.00119922
ILMN_2611767	Gprc5b	NM_022420.1	-0.669805	0.00120218
ILMN_2909346	Mapkapk3	NM_178907.1	-0.928548	0.0012444
ILMN_1243342	LOC331259	XM_285690.2	-0.848138	0.0012444
ILMN_2539866	LOC381844	XM_355857.1	-0.818204	0.00125161
ILMN_2776087	Rab25	NM_016899.4	-0.47595	0.0012545
ILMN_2680142	Anxa5	NM_009673.1	-0.502657	0.00125721
ILMN_2665008	Rab31	NM_133685.1	-0.568769	0.00127436
ILMN_1231513	Tacstd2	NM_020047.3	-0.520481	0.00128127
ILMN_1235047	3110009E18Rik	NM_028439.1	-0.466332	0.00128127
ILMN_1257159	Clca4	NM_139148.1	-0.586256	0.00129049
ILMN_2974343	Pla1a	NM_134102.2	-0.46647	0.00132794
ILMN_2873750	Gldc	NM_138595.1	-0.461615	0.00133229
ILMN_2854117	2410081M15Rik	NM_028603.1	-0.531197	0.00139464
ILMN_2588050	LOC100048105	XM_001479832.1	-0.462777	0.00143405
ILMN_3098894	BC061212	NM_198667.1	-0.641415	0.00144031
ILMN_1252310	Dnmt3b	NM_001003963.2	-0.447747	0.00144031
ILMN_1237886	Enc1	NM_007930.3	-0.43313	0.00144337
ILMN_2866267	F2rl1	NM_007974.2	-0.467918	0.00150425
ILMN_1228165	Tbc1d9	NM_027758.3	-0.427948	0.00161037
ILMN_2669714	Ctsa	NM_001038492.1	-0.611121	0.00163714
ILMN_2758264	Cyp2s1	NM_028775.3	-0.967139	0.00171651
ILMN_1260378	Csrp1	NM_007791.4	-0.490389	0.00171651
ILMN_2616196	Sox11	NM_009234.3	-0.441481	0.00172884
ILMN_2759371	Fgfbp1	NM_008009.2	-0.572316	0.00178709
ILMN_2678421	Pcolce2	NM_029620.2	-0.428871	0.00178753
ILMN_2893992	Lass2	NM_029789.1	-0.504609	0.00178762
ILMN_2705361	Hsd17b11	NM_053262.3	-0.71501	0.00179448
ILMN_2917386	Gstp2	NM_181796.2	-0.688026	0.00198102
ILMN_2677046	Gstp1	NM_013541.1	-0.414976	0.00198102
ILMN_3066763	Arl4a	NM_007487.3	-0.497567	0.00200801
ILMN_2762318	Ap1m2	NM_009678.1	-0.444732	0.00208838
ILMN_1250450	Ogfr	NM_031373.2	-0.454791	0.00209707
ILMN_2470799	LOC100047579	XM_001478437.1	-0.447994	0.00211853
ILMN_3137552	Mtap2	NM_008632.2	-0.427978	0.00211853
ILMN_3143483	Lat2	NM_022964.3	-0.420609	0.00211853
ILMN_1222071	C920004C08Rik		-0.411894	0.00223227
ILMN_2973288	Lama1	NM_008480.2	-0.772702	0.0022759
ILMN_2628174	Acss1	NM_080575.1	-0.591924	0.0022759
ILMN_2753912	Pdgfc	NM_019971.2	-0.549595	0.0022759
ILMN_1228233	Gstm1	NM_010358.4	-0.570645	0.00228164
ILMN_2988143	Plac8	NM_139198.1	-0.507244	0.00229233
ILMN_2698647	1700022P22Rik	XM_886605.3	-0.44348	0.00230402
ILMN_2517060	9630015D15Rik	NM_181401	-0.496357	0.00243893
ILMN_2850233	Elf3	NM_007921.1	-0.655033	0.00244313
ILMN_1240973	Slc29a4	NM_146257.2	-0.463266	0.00246158
ILMN_2879600	Ptprk	NM_008983.1	-0.439804	0.00246158
ILMN_2449644	Fbln1	NM_010180	-0.407089	0.00246158
ILMN_1254098	LOC385297	XM_358176.1	-0.795176	0.00247171
ILMN_1220244	Pitx2	NM_011098.3	-0.474979	0.00247171
ILMN_1242619	Smchd1	NM_028887.3	-0.425344	0.00247171
ILMN_2694275	Lxn	NM_016753.4	-0.507158	0.00251783
ILMN_1223710	Pmm1	AK013805	-0.423862	0.00264945
ILMN_3006643	Abi2	NM_198127.1	-0.392989	0.00277201
ILMN_2466052	1700019H03Rik		-0.651959	0.00278288
ILMN_1235697	N6amt2	NM_026526.2	-0.454286	0.00278288
ILMN_2699367	1190005I06Rik	NM_197988.1	-0.514262	0.00280763
ILMN_1224278	BC052688	XM_888474.2	-0.618975	0.00291058
ILMN_2696592	C77080	XM_110498	-0.50132	0.00291058
ILMN_2868280	Dcxr	NM_026428.1	-0.479303	0.00291058
ILMN_1250149	Dnmt3l	NM_001081695.1	-0.543888	0.00291926
ILMN_1220489	LOC672498	XM_001479836.1	-0.437643	0.00298602
ILMN_3112268	Dnmt3l	NM_019448.2	-0.558142	0.00299553
ILMN_1248190	Mfsd7c	NM_145447.2	-0.547278	0.00299628
ILMN_2624938	Pea15	NM_008556.1	-0.488409	0.00300579
ILMN_1221429	Mllt11	NM_019914.3	-0.545662	0.00305408
ILMN_2846904	Mest	NM_008590.1	-0.487061	0.00310831
ILMN_2743143	D630013G24Rik	XM_357326.1	-0.399143	0.00322286
ILMN_2919393	Tmem54	NM_025452.2	-0.390377	0.00325362
ILMN_2724942	Ptgis	NM_008968.3	-0.478152	0.00326396
ILMN_1234539	Irgm1	NM_008326.1	-0.477265	0.0032694
ILMN_2893993	Lass2	NM_029789.1	-0.503263	0.00329649
ILMN_2732934	3110043J09Rik	NM_028455	-0.370169	0.00329649
ILMN_3153225	C85492	NM_153540.3	-0.360813	0.00329649
ILMN_2684465	2310043J07Rik	XM_916650.3	-0.647536	0.00330576
ILMN_2517290	Impact	NM_008378.2	-0.442209	0.00330576
ILMN_1234990	Gap43	NM_008083.2	-0.415661	0.00330576
ILMN_2649067	Irf1	NM_008390.1	-0.637117	0.00339221
ILMN_2621012	Rbpms2	NM_028030.3	-0.388359	0.00345774
ILMN_1229763	Dmkn	NM_172899.3	-0.422948	0.00346222
ILMN_2550423	scl0002368.1_75	AK012612.1	-0.415433	0.00346222
ILMN_1229099	2210010C17Rik	NM_027308.2	-0.376317	0.00346222
ILMN_2730293	Pde1b	NM_008800	-0.525265	0.00346899
ILMN_2430813	Pdlim7	NM_026131	-0.635595	0.00349679
ILMN_2907560	Fzd7	NM_008057.2	-0.541961	0.00349679
ILMN_1215791	Alox5ap	NM_009663	-0.535347	0.00349679
ILMN_2576590	Ddx26	AK051573	-0.456213	0.00349679
ILMN_2661422	Ramp2	NM_019444.2	-0.391451	0.00349679
ILMN_1250136	LOC433943	XR_034042.1	-0.379507	0.00349679
ILMN_2850792	Vwa5a	NM_172767.2	-0.374915	0.00350272
ILMN_1228469	Apoc1	NM_007469.3	-0.375297	0.00351238
ILMN_2937738	Irak2	NM_172161.2	-0.42782	0.00353185
ILMN_2655571	B3gnt7	NM_145222.1	-0.507047	0.00353855
ILMN_1236958	Gabarapl1	NM_020590.4	-0.504107	0.00358131
ILMN_2601833	Plcg2	NM_172285.1	-0.444463	0.00358131
ILMN_1244188	H6pd	NM_173371.3	-0.421537	0.00358131
ILMN_1217820	LOC100040854	XM_001476396.1	-0.521783	0.00359886
ILMN_2915232	Cotl1	NM_028071.1	-0.421612	0.00362464
ILMN_1245909	4933402E13Rik	XM_889482.3	-0.413387	0.00362464
ILMN_2968032	2010003J03Rik	NM_027236.1	-0.375556	0.00362464
ILMN_1228091	Bcor	NM_175045.2	-0.457088	0.00364512
ILMN_2974041	Pmm1	NM_013872.1	-0.418881	0.00364512
ILMN_1244675	Crmp1	NM_007765.3	-0.454107	0.00370166
ILMN_1235114	Chd9	XM_284439	-0.394539	0.00370166
ILMN_2669793	Ccnd1	NM_007631.2	-0.422149	0.00375913
ILMN_2542452	LOC382183	XM_356288.1	-0.502558	0.00377048
ILMN_1255974	Fnbp1	NM_001038700.1	-0.495572	0.00377048
ILMN_2953807	620807	NM_001081285.1	-0.384429	0.00378132
ILMN_1219447	Zmym3	NM_019831.2	-0.370466	0.00378132
ILMN_2490252	Spred1	NM_033524	-0.388093	0.00381531
ILMN_2643377	Slc24a6	NM_133221.1	-0.428745	0.00384393
ILMN_3004970	Nap1l1	NM_015781.2	-0.373671	0.00384393
ILMN_2649068	Irf1	NM_008390.1	-0.584526	0.00385196
ILMN_2754985	Phlda1	NM_009344.1	-0.413671	0.00386725
ILMN_1259792	Atxn1l	NM_001080930.1	-0.365369	0.00386725
ILMN_1225712	Iap	NM_010490.2	-0.431142	0.0038913
ILMN_2690014	Syt4	NM_009308.3	-0.542999	0.00391951
ILMN_2501267	Tmc7	NM_172476.4	-0.424727	0.00392871
ILMN_1234388	Twf2	NM_011876.3	-0.379932	0.00396379
ILMN_2699637	Lsr	NM_017405.1	-0.407871	0.00403493
ILMN_2637538	Dusp3	NM_028207.2	-0.412299	0.00410841
ILMN_2861331	Pnrc2	NM_026383.1	-0.377699	0.00410841
ILMN_2861493	Tceal8	NM_025703.2	-0.420541	0.00418067
ILMN_2685133	1700034H14Rik	NM_025969.3	-0.370448	0.00418067
ILMN_2661107	Atl2	NM_178050.3	-0.372259	0.00418542
ILMN_1258907	Upk2	NM_009476.2	-0.368372	0.00418542
ILMN_2480682	Tmem23	NM_144792.2	-0.380234	0.00421945
ILMN_2519822	Zscan5b	NM_133204.2	-0.581619	0.00427545
ILMN_2876071	Fth1	NM_010239.1	-0.361357	0.00429937
ILMN_2947329	BC080695	NM_001007579.1	-0.698871	0.00441056
ILMN_1260582	LOC280487	XM_203701.3	-0.392956	0.00443829
ILMN_2925711	Dusp6	NM_026268.1	-0.538458	0.00446158
ILMN_1255211	Cpne9	NM_170673.3	-0.486705	0.00448347
ILMN_1248788	Lypd2	NM_026671.1	-0.439936	0.0045194
ILMN_2456617	Mapk8	NM_016700	-0.401509	0.00452219
ILMN_2726371	Nqo1	NM_008706.4	-0.386504	0.00461262
ILMN_1233606	Sfxn1	NM_027324.4	-0.347228	0.00461903
ILMN_2716602	Lgals9	NM_010708.1	-0.377201	0.00465549
ILMN_2657175	Anxa2	NM_007585.3	-0.363123	0.00465549
ILMN_3094013	Mbnl2	NM_175341.3	-0.465965	0.00467919
ILMN_1254373	AA416372	NM_001085516.1	-0.399028	0.00467935
ILMN_2436890	Dhrsx	XM_135485	-0.470418	0.00483674
ILMN_2769567	F2rl1	NM_007974	-0.439874	0.00484464
ILMN_1251942	LOC329984	XM_285846.7	-0.65395	0.00486198
ILMN_1215938	Slc39a4	NM_028064.2	-0.428246	0.00489903
ILMN_2425029	Phlda2	NM_009434.2	-0.387668	0.00491557
ILMN_2982781	Kcnk5	NM_021542.2	-0.470685	0.00493528
ILMN_2732848	Tagln2	NM_178598.2	-0.465959	0.00493528
ILMN_2524832	Defcr3	NM_007850.1	-0.38693	0.00495399
ILMN_2515363	Tpm4	NM_001001491.1	-0.356616	0.00503424
ILMN_1221451	Dhrsx	NM_001033326.2	-0.332677	0.0050528
ILMN_2868987	Smpd1	NM_011421.1	-0.3304	0.00510771
ILMN_1246392	Prom2	NM_178047.3	-0.349618	0.00514803
ILMN_2420353	C230098O21Rik		-0.338653	0.00515268
ILMN_2491213	Calca	NM_007587	-0.355085	0.00523857
ILMN_1224034	Pde1b	NM_008800.1	-0.481172	0.0053579
ILMN_2708203	Cdkn1c	NM_009876.3	-0.584466	0.00535917
ILMN_1218247	Palld	XM_974900.1	-0.377989	0.00537978
ILMN_2800687	Hr	NM_021877.2	-0.386584	0.00539659
ILMN_1255191	Trim6	AK040000	-0.362873	0.00541052
ILMN_2702471	Adk	NM_134079.3	-0.337464	0.00545411
ILMN_3121851	Ppp2r5c	NM_001081458.1	-0.329509	0.00547369
ILMN_2937735	Irak2	NM_172161.2	-0.402172	0.00550029
ILMN_2840856	Ripk4	NM_023663.3	-0.3884	0.00550029
ILMN_1256219	LOC100047261	XR_033381.1	-0.376161	0.00552114
ILMN_2710705	Sqstm1	NM_011018.2	-0.471418	0.0055304
ILMN_2671671	Snx8	NM_172277.2	-0.377927	0.0055761
ILMN_2590884	Plaur	NM_011113.3	-0.398187	0.00561245
ILMN_2630428	Fmr1nb	NM_174993.1	-0.440379	0.00562411
ILMN_2601053	1700011M02Rik	XM_001474336.1	-0.435051	0.00572871
ILMN_2604070	Celsr3	NM_080437.2	-0.366321	0.00573372
ILMN_1244123	Slc38a2	NM_175121.3	-0.460967	0.00583443
ILMN_2617256	Ms4a10	NM_023529.2	-0.382034	0.00589934
ILMN_2844097	Foxn3	NM_183186.2	-0.414535	0.00594166
ILMN_1259794	Rnaseh2c	NM_026616.2	-0.350812	0.00597987
ILMN_2761046	Slc25a33	NM_027460.2	-0.419321	0.0060935
ILMN_2615145	Fbxw17	NM_175401.3	-0.403194	0.00612124
ILMN_2646891	Centd1	XM_001001363.1	-0.434706	0.00612755
ILMN_2925872	Ap1m2	NM_009678.1	-0.428915	0.00612755
ILMN_1224128	Nfe2l2	NM_010902.3	-0.426488	0.00612755
ILMN_1230766	Scmh1	NM_013883.1	-0.339662	0.00612755
ILMN_1237664	4930504E06Rik	NM_133858.3	-0.338147	0.00612755
ILMN_2538814	LOC384298	XM_357552.1	-0.363847	0.0061797
ILMN_2833781	Pwwp2b	NM_001033206.2	-0.325878	0.00619808
ILMN_1228320	Cfp	NM_008823.3	-0.454687	0.00619926
ILMN_2625351	Sh3bgrl3	NM_080559.1	-0.368824	0.00621043
ILMN_1222447	Sfrs9	NM_025573.3	-0.350153	0.00621043
ILMN_2901029	Zfp532	NM_207255.1	-0.354948	0.00631545
ILMN_3163302	Mrps33	NM_001010930.1	-0.382138	0.00642006
ILMN_2697954	Chd9	NM_177224.1	-0.3656	0.00642512
ILMN_2905386	EG433923	NM_001081233.1	-0.331149	0.00645056
ILMN_2627733	Slc46a3	NM_027872.3	-0.500915	0.00653936
ILMN_2749695	Enox1	NM_172813.2	-0.49832	0.00653936
ILMN_2621074	Ethe1	NM_023154.3	-0.475183	0.00653936
ILMN_2816137	Ppp1r11	NM_029632.1	-0.367783	0.00653936
ILMN_2846148	Prss8	NM_133351.1	-0.43282	0.00666058
ILMN_1231490	2410006H16Rik	XM_001479267.1	-0.341417	0.0068166
ILMN_2649671	Ipas	AF416641	-0.357116	0.00684464
ILMN_2772155	LOC100045780	XM_001475019.1	-0.544859	0.00684473
ILMN_2424299	Tnfrsf12a	NM_013749.1	-0.360216	0.00690194
ILMN_1225047	6030408C04Rik	NM_001015099.1	-0.368454	0.00695773
ILMN_2539934	LOC384549	XM_357704.1	-0.493916	0.00724981
ILMN_2523777	AL022832	NM_013916.1	-0.596434	0.0073178
ILMN_1247257	Gpd2	NM_010274.2	-0.365351	0.00736219
ILMN_2600778	Neurog3	NM_009719.5	-0.39867	0.00739252
ILMN_2876066	Fth1	NM_010239.1	-0.346735	0.00740255
ILMN_2621716	Nphs1	NM_019459.2	-0.508905	0.00745194
ILMN_2658501	Ifitm3	NM_025378.2	-0.382363	0.0075041
ILMN_1236344	1700019E19Rik	NM_029601.1	-0.315556	0.00764225
ILMN_1230926	Odz4	NM_011858.3	-0.368232	0.00783496
ILMN_1213531	Adipor1	NM_028320.3	-0.319129	0.00789362
ILMN_1260506	Pea15a	NM_011063.2	-0.430688	0.00809376
ILMN_1213136	Pim2	NM_138606.1	-0.33786	0.00819833
ILMN_2705078	Csda	NM_139117.2	-0.319492	0.00820033
ILMN_2897020	Dhrsx	NM_001033326.2	-0.397274	0.00868554
ILMN_2793488	Psma7	NM_011969.1	-0.369333	0.00869851
ILMN_1246957	Braf	XM_355754	-0.344288	0.00869851
ILMN_2616709	Nisch	NM_022656.2	-0.331257	0.00873518
ILMN_1243722	Prosapip1	NM_197945.2	-0.500058	0.00884731
ILMN_2661366	Tmem45b	NM_144936.1	-0.324324	0.00884731
ILMN_1217493	Efna4	NM_007910.2	-0.37932	0.00885271
ILMN_2689880	Gstt2	NM_010361.1	-0.36568	0.0089399
ILMN_2604521	Cotl1	XM_150115.1	-0.350672	0.00897883
ILMN_1253650	Smarca1	NM_053123.3	-0.300986	0.00908281
ILMN_2717127	Ddx58	NM_172689.3	-0.406274	0.00916763
ILMN_2629112	Asah3l	NM_139306.1	-0.345305	0.00917644
ILMN_2645208	Arhgef3	NM_027871.1	-0.640484	0.00924574
ILMN_2697643	Krt42	NM_212483.2	-0.415752	0.00928382
ILMN_2935933	Nlrp4c	NM_031389.1	-0.398119	0.00928382
ILMN_3163014	Cdc42se1	NM_172395.2	-0.37027	0.00928382
ILMN_2728473	Serpina3m	NM_009253.1	-0.369066	0.00928875
ILMN_1212997	Xkr5	NM_176951.3	-0.390206	0.00930144
ILMN_2791746	Pscd3	NM_011182.2	-0.316964	0.00930144
ILMN_3105563	Dmkn	NM_172899.2	-0.358184	0.00950539
ILMN_1235211	LOC665290	XM_977121.2	-0.507276	0.0096193
ILMN_1222489	Sulf1	NM_172294.1	-0.422842	0.00965424
ILMN_3160638	Ripply1	NM_001037915.1	-0.345141	0.00969122
ILMN_2722938	Myd116	NM_008654.1	-0.335428	0.00972252
ILMN_2860804	Tfrc	NM_011638.3	-0.359876	0.00975913
ILMN_2773537	Ckmt1	NM_009897.2	-0.47068	0.00991994
ILMN_1254739	Defcr6	NM_007852.1	-0.369135	0.00993944
ILMN_2759108	Dcxr	NM_026428.1	-0.348101	0.00999964

## Sheet: upregulated
Upregulated genes upon Prdm14 overexpression in ES cells compared to vector control
FDR<0.01
gene list is sorted by FDR; table contains duplicate gene IDs (multiple array probe-sets)
PROBE_ID	SYMBOL	ACCESSION	logFC	FDR
ILMN_1222112	LOC383491	XM_357091.1	3.79791	9.82e-10
ILMN_3037312	Prdm14	NM_001081209.1	1.51595	7.29e-07
ILMN_2590520	H2-Bl	NM_008199.1	1.05253	1.97e-06
ILMN_2974064	Osbpl3	NM_027881.1	1.04617	2.17e-06
ILMN_2991272	Aqp3	NM_016689.2	1.15312	9.88e-06
ILMN_2588130	EG630499	NM_001081015.1	0.780606	2.09e-05
ILMN_2777471	H2-T23	NM_010398.1	0.913076	2.09e-05
ILMN_1240857	Cox7a1	NM_009944.3	0.953438	2.09e-05
ILMN_2634147	Dazl	NM_010021.3	0.985445	2.09e-05
ILMN_2699898	Itgae	NM_008399.1	0.743509	2.7e-05
ILMN_1256564	Ak3l1	NM_009647.4	1.04513	3.22e-05
ILMN_2777474	H2-T23	NM_010398.1	0.701604	4.08e-05
ILMN_2769418	Apom	NM_018816	0.726405	4.08e-05
ILMN_2656021	Osbpl3	NM_027881.2	0.784398	4.27e-05
ILMN_2801934	Pex3	NM_019961.2	0.828379	4.5e-05
ILMN_3110132	D11Bwg0517e	NM_001039167.1	0.725123	4.55e-05
ILMN_1232038	Piwil2	NM_021308.1	0.77374	4.55e-05
ILMN_2446405	LOC98434		0.867451	4.89e-05
ILMN_1254911	LOC100046049	XM_001476363.1	0.795106	7.05e-05
ILMN_2740020	Mapt	NM_010838.2	0.643499	8.89e-05
ILMN_3061070	Slc25a20	NM_020520.2	0.713118	0.000100671
ILMN_2772632	Saa3	NM_011315.3	0.771092	0.000116132
ILMN_3006123	Asns	NM_012055.1	0.663438	0.000124304
ILMN_2966104	Htra1	NM_019564.1	0.77466	0.000133486
ILMN_1246876	Kit	NM_021099	1.00084	0.000152246
ILMN_2484527	Vegfa	NM_009505.3	0.625328	0.000166373
ILMN_2643513	Asns	NM_012055.3	0.753843	0.000166373
ILMN_1216898	Kit	AK047010	0.633568	0.000171712
ILMN_2876755	Defb42	NM_001034910.1	0.691594	0.000183525
ILMN_2634905	Fbp2	NM_007994.3	0.872003	0.000186746
ILMN_1239178	2410004A20Rik	NM_025890.2	0.617653	0.000210285
ILMN_1219993	Matn1	NM_010769.1	0.654001	0.000217993
ILMN_1244291	Gja1	NM_010288.2	0.684072	0.000297616
ILMN_2764588	Igfbp7	NM_008048.2	0.657625	0.00034943
ILMN_2445324	LOC100047651	XM_001478602.1	0.5286	0.000362249
ILMN_1244892	Pacsin1	NM_178365.3	0.605741	0.000377891
ILMN_2762935	Rhox5	NM_008818.2	0.578874	0.000389714
ILMN_2631939	LOC100048832	XM_001473682.1	0.570746	0.000392438
ILMN_3121255	Vegfa	NM_001025250.2	0.522569	0.000400535
ILMN_2535659	LOC383642	XM_357168.1	0.632295	0.000428543
ILMN_2707319	Mgl2	NM_145137.2	0.522715	0.000440056
ILMN_2539234	LOC383368	XM_357012.1	0.526638	0.000460384
ILMN_1241437	Gsta3	NM_010356.3	0.57804	0.000472117
ILMN_2636755	Asns	NM_012055.3	0.521684	0.000474376
ILMN_1217629	Itgae	NM_008399.1	0.626007	0.000474376
ILMN_2732816	LOC674135	XR_004604.2	0.557035	0.000486851
ILMN_2505467	Tuba3a	NM_009446.2	0.651142	0.000486851
ILMN_2746738	Htra1	NM_019564.2	0.677398	0.000486851
ILMN_2524251	Tnik	XM_001474897.1	0.55967	0.000487781
ILMN_1237729	LOC100045304	XM_001474024.1	0.6568	0.0004943
ILMN_2872552	LOC622404	NM_001037913.1	0.585449	0.000499322
ILMN_1245965	LOC100043675	XM_001480621.1	0.592779	0.000521533
ILMN_2731760	Myo1f	NM_053214.1	0.721597	0.000535937
ILMN_2592476	Nfkb1	NM_008689.2	0.482558	0.000574697
ILMN_2641678	Bdh2	NM_027208.1	0.598575	0.000607611
ILMN_1222637	Anp32a	NM_009672.2	0.564776	0.000635458
ILMN_1254295	Sox21	NM_177753.2	0.748627	0.000635458
ILMN_1218634	LOC100045342	XR_030763.1	0.534296	0.000728876
ILMN_1227671	Crabp1	NM_013496.2	0.48047	0.000729592
ILMN_2738242	Pex3	NM_019961.2	0.669724	0.000732417
ILMN_2529741	LOC270344	XM_195403.1	0.491468	0.000753731
ILMN_2917723	Clgn	NM_009904.2	0.490411	0.000777562
ILMN_2952049	Rpap1	NM_177294.3	0.540545	0.000822132
ILMN_2708477	Spink3	NM_009258.2	0.57115	0.000829022
ILMN_2916782	Apom	NM_018816.1	0.624788	0.000829022
ILMN_3138419	Crxos1	NM_001033638.1	0.495536	0.000846576
ILMN_2432568	Grid2	NM_008167	0.47011	0.000887481
ILMN_2822825	Fbxo2	NM_176848.1	0.629748	0.000890757
ILMN_2829935	Dpysl4	NM_011993.2	0.733721	0.000898954
ILMN_2808336	Aes	NM_010347.2	0.5223	0.000957796
ILMN_1239863	E330016A19Rik	NM_173386.3	0.622109	0.000957796
ILMN_2459146	5730590G19Rik	NM_029835.1	0.476283	0.000966542
ILMN_1221983	1810030N24Rik	NM_025471.2	0.511738	0.000966542
ILMN_2682279	Gkap1	NM_019832.3	0.524741	0.000966542
ILMN_1235324	2310066E14Rik	NM_001081241.2	0.529121	0.000966542
ILMN_1241903	Klf4	NM_010637.2	0.589866	0.000966542
ILMN_2654700	Drp2	NM_010078.2	0.594677	0.000966542
ILMN_2669958	Bcas3	NM_138681.3	0.596125	0.000966542
ILMN_3097381	Mobp	NM_001039365.1	0.484807	0.000971251
ILMN_2615096	Dpp4	NM_010074.2	0.489969	0.000986819
ILMN_1245116	EG666731	XR_035637.1	0.524384	0.000986819
ILMN_3104414	Etfb	NM_026695.2	0.499584	0.00105881
ILMN_1246770	Ybx3	AK029441	0.473172	0.00110323
ILMN_2703563	Stac2	NM_146028.4	0.56288	0.00110323
ILMN_2670625	Pmaip1	NM_021451.2	0.572421	0.00110323
ILMN_1225873	Slc1a1	NM_009199.2	0.586623	0.0011096
ILMN_2525496	LOC666185	XM_001473218.1	0.70442	0.0011768
ILMN_1245263	Tmem181	NM_001033178.1	0.429478	0.00119922
ILMN_2861123	Tmem150	NM_144916.1	0.485008	0.00119922
ILMN_1256019	LOC333331	XR_032458.1	0.507416	0.0012444
ILMN_1220996	Ptpn6	NM_001077705.1	0.513236	0.00125161
ILMN_1219494	EG666747	XM_001000540.2	0.626726	0.00126428
ILMN_1252953	Cbln1	NM_019626.3	0.647415	0.0013031
ILMN_2858587	Ndp52	NM_029755.1	0.57413	0.00145697
ILMN_2475376	BC044804	NM_178035	0.466252	0.00150553
ILMN_1220599	Clgn	NM_009904	0.501532	0.00162473
ILMN_2652608	Spic	NM_011461.2	0.461963	0.00163714
ILMN_2673358	Myom3	NM_001085509.1	0.454011	0.00163842
ILMN_2649810	Rpl3l	NM_025425.3	0.488601	0.00167445
ILMN_3006047	Defb30	NM_001039566.1	0.480334	0.001713
ILMN_1221264	Klf4	NM_010637.1	0.445146	0.00171651
ILMN_1257520	Hist1h2bn	NM_178201.1	0.487391	0.00171973
ILMN_2723920	Itpk1	NM_172584.3	0.62197	0.00173845
ILMN_1236391	Paip2b	NM_146169.1	0.422948	0.00174114
ILMN_2505510	D11Bwg0517e	NM_001039168.1	0.536059	0.00175981
ILMN_2999439	Klf4	NM_010637.1	0.615757	0.00183715
ILMN_1229455	Rnf213	NM_001040005.2	0.577528	0.00197849
ILMN_2913166	Serping1	NM_009776.1	0.45611	0.00198102
ILMN_2983516	Slc11a1	NM_013612.1	0.518032	0.00198102
ILMN_1213070	1700037H04Rik	NM_026091.2	0.457716	0.00207957
ILMN_1223628	Mobp	NM_008614.2	0.407514	0.00211853
ILMN_1221501	5730469M10Rik	NM_027464.3	0.406018	0.00219862
ILMN_2789948	Arhgdib	NM_007486.1	0.440525	0.0022759
ILMN_1254630	Ptpre	NM_011212.3	0.516942	0.00227778
ILMN_2660551	Lat	NM_010689.2	0.399319	0.00229233
ILMN_1221835	Tubb2b	NM_023716.2	0.393611	0.00245592
ILMN_2659426	Cxcl14	NM_019568.1	0.495228	0.00245592
ILMN_2854004	Spic	NM_011461.2	0.468761	0.00246583
ILMN_2489314	2500002G23Rik	XM_289903	0.486589	0.00251813
ILMN_2655785	Hist1h2bk	NM_175665.1	0.499216	0.00259857
ILMN_1245307	Fbln2	NM_001081437.1	0.535168	0.00260584
ILMN_1228672	LOC385308	XM_358181.1	0.537476	0.00268792
ILMN_2607458	Dppa2	NM_028615.1	0.607557	0.00268792
ILMN_1247220	LOC100047200	XM_001477632.1	0.537506	0.00269601
ILMN_2453954	1600021P15Rik	NM_177718.3	0.45728	0.00270177
ILMN_1232884	Sphk1	NM_011451.2	0.479408	0.00280763
ILMN_2705176	4932417I16Rik	NM_001033321.1	0.507659	0.00286122
ILMN_1248478	Comt	NM_007744.2	0.41677	0.00288748
ILMN_2761430	Rab6b	NM_173781.3	0.489913	0.00293092
ILMN_2707227	Mettl7b	NM_027853.2	0.462031	0.00299628
ILMN_2756704	9130213B05Rik	NM_145562.2	0.648395	0.00310831
ILMN_3124885	Pdpk1	NM_001080773.1	0.403657	0.00316979
ILMN_2541571	LOC384964	XM_357965.1	0.504244	0.003268
ILMN_2944939	Camk1	NM_133926.2	0.394623	0.00329649
ILMN_3024681	Mobp	NM_001039365.1	0.482152	0.00329649
ILMN_2777059	Csad	NM_144942	0.385241	0.00330576
ILMN_2775421	Serping1	NM_009776	0.40306	0.00330576
ILMN_1239742	Atp2a2	NM_009722.2	0.408112	0.00330576
ILMN_1227163	Nars	NM_027350.2	0.471959	0.00337238
ILMN_2933022	Plekhb1	NM_013746.1	0.389196	0.00346222
ILMN_2591917	Akr1b3	NM_009658.2	0.441105	0.00346222
ILMN_2888144	Slc29a1	NM_022880.1	0.373018	0.00349679
ILMN_2848305	Pnma1	NM_027438.1	0.38733	0.00349679
ILMN_2753219	Rpl36a	NM_019865.2	0.403137	0.00349679
ILMN_1253663	LOC382264	XM_358724.1	0.404393	0.00349679
ILMN_2774435	Eif2s2	NM_026030.2	0.44879	0.00352475
ILMN_2637714	Rasa3	NM_009025.2	0.388734	0.00353185
ILMN_3065164	Bex2	NM_009749.1	0.36188	0.00353855
ILMN_2644719	Hmgn3	NM_026122.3	0.53048	0.00358131
ILMN_1246018	Klhl22	NM_145479.3	0.454887	0.00359886
ILMN_1239102	H2-Eb1	NM_010382.2	0.418733	0.00362464
ILMN_3102736	Gm129	NM_001033302.1	0.404636	0.00370166
ILMN_1242352	Acp6	NM_019800.3	0.420394	0.00370166
ILMN_1252046	Fbxl10	NM_013910.2	0.376123	0.00371062
ILMN_1229397	Slc1a1	NM_009199.2	0.443436	0.00371062
ILMN_2723293	Smtnl2	NM_177776.3	0.370438	0.00375913
ILMN_3004864	Unc84b	NM_194342.1	0.403222	0.00377048
ILMN_2900216	Ndufb10	NM_026684.1	0.481119	0.00377048
ILMN_2703698	Tdrkh	NM_028307.1	0.525704	0.00377048
ILMN_1241207	Gm364	XM_141763.7	0.370222	0.00381531
ILMN_2656827	LOC100048832	XM_001473682.1	0.610478	0.00381531
ILMN_2598715	Tubb2b	NM_023716.1	0.379792	0.00384393
ILMN_2758198	Sord	NM_146126.1	0.452015	0.00385196
ILMN_2704318	D16Bwg1494e	XM_358773.6	0.507598	0.00392941
ILMN_1258349	1700019N12Rik	NM_001039494.2	0.797085	0.00393274
ILMN_2467287	Tuba3a	NM_009446.2	0.487658	0.00395241
ILMN_3005212	Paip2b	NM_146169.1	0.366454	0.00396379
ILMN_1251519	BC021790	NM_144824.1	0.376693	0.00396379
ILMN_2461898	E130014J05Rik	NM_145989	0.479024	0.00396379
ILMN_1231718	1810027O10Rik	XM_109683.4	0.366051	0.0039919
ILMN_2699477	Abtb1	NM_030251.2	0.492895	0.00411856
ILMN_2668206	4933408N05Rik	XM_150119.1	0.4558	0.0041318
ILMN_2476139	Tuba6	XM_147357.1	0.368282	0.00418067
ILMN_2773900	Glipr2	NM_027450	0.431336	0.00420184
ILMN_1226525	H2-Ab1	NM_207105.2	0.346451	0.00420356
ILMN_2709392	Zfp707	NM_001081065.1	0.404235	0.00420356
ILMN_2658553	Gys3	NM_008195	0.341899	0.00421995
ILMN_2814005	Nid1	NM_010917.1	0.502424	0.00421995
ILMN_2675674	BC018371	NM_153807.1	0.399957	0.00427545
ILMN_2791644	Reep1	NM_178608.2	0.481247	0.00439666
ILMN_1220219	Tuba3a	NM_009446.2	0.443241	0.00443085
ILMN_2735829	Kiss1	NM_178260.2	0.344413	0.00446158
ILMN_3108770	Fbxl10	NM_001005866.1	0.426988	0.00446158
ILMN_2620323	Tex14	NM_031386.1	0.416271	0.0045007
ILMN_2679908	4932425I24Rik	NM_001081025.1	0.420941	0.00450354
ILMN_2618396	Pter	NM_008961.2	0.46127	0.00451016
ILMN_2476405	eGFP		0.431	0.0045194
ILMN_1232278	Pgam1	NM_023418.2	0.45171	0.00456472
ILMN_1246473	Ccnd3	NM_001081636.1	0.40851	0.00457139
ILMN_2477276	4833426J09Rik		0.447176	0.00458493
ILMN_2856697	Calm2	NM_007589.4	0.41437	0.00467935
ILMN_2827729	Calb2	NM_007586.1	0.434447	0.00469405
ILMN_2705097	Deadc1	NM_025748.3	0.478569	0.00470149
ILMN_2547305	Mobp	AK013799	0.343195	0.00471216
ILMN_2768154	Saa1	NM_009117.1	0.36215	0.00477915
ILMN_2759598	Hint2	NM_026871.1	0.351032	0.00481288
ILMN_2621643	Col4a1	NM_009931.1	0.375861	0.00493528
ILMN_2685507	Anp32a	NM_009672.2	0.461193	0.00495399
ILMN_2451769	Fbxl10	NM_013910.2	0.343118	0.00498718
ILMN_2710274	Slc9a3r2	NM_023055.1	0.36014	0.0050348
ILMN_2616215	Letmd1	NM_134093.1	0.368624	0.0050348
ILMN_2528345	Zfhx2	NM_001039198.1	0.422391	0.0050348
ILMN_2533916	LOC380655	XM_358397.1	0.585433	0.0050348
ILMN_2769777	Msc	NM_010827.2	0.540579	0.00514803
ILMN_1225261	Uchl1	NM_011670.1	0.402944	0.00515702
ILMN_2898319	Aldh1l2	NM_153543.1	0.364846	0.0053579
ILMN_1220159	Obox6	NM_145710.2	0.391855	0.00541371
ILMN_3138499	Slc25a20	NM_020520.2	0.424934	0.0054788
ILMN_2711754	Foxred1	NM_172291.1	0.334808	0.00557129
ILMN_1250001	4930583H14Rik	NM_026358.2	0.348665	0.0055761
ILMN_1256795	Eif2s2	NM_026030.2	0.359412	0.0055761
ILMN_2591342	BC021614	NM_144869.2	0.456039	0.00559571
ILMN_2964785	Zfhx2	NM_001039198.1	0.482889	0.00562115
ILMN_1213591	Aes	NM_010347	0.377906	0.00562411
ILMN_2544572	2210407N10Rik	AK008848	0.350817	0.0056573
ILMN_2644415	Pacsin1	NM_011861.2	0.409822	0.0056573
ILMN_2600940	Birc7	XM_283820.1	0.383399	0.00573372
ILMN_1249936	LOC100040885	XM_001475748.1	0.411736	0.00573919
ILMN_2825574	Tubb2b	NM_023716.1	0.448657	0.00580627
ILMN_2842783	EG547109	NM_001034906.1	0.680428	0.00583443
ILMN_1255871	Loxl1	NM_010729.2	0.480709	0.00592475
ILMN_3134598	4833426J09Rik	NM_001024606.1	0.414999	0.00612411
ILMN_3070389	ENSMUSG00000068790	NM_001029930.1	0.411912	0.00619808
ILMN_1212637	Lman1	NM_027400.2	0.401134	0.00619926
ILMN_1240994	Mbc2	NM_011843.2	0.42488	0.00621043
ILMN_2859847	Pygl	NM_133198.1	0.430415	0.0062242
ILMN_1256676	Ddah1	NM_026993	0.342741	0.00624107
ILMN_2852067	Ccdc53	NM_026070.1	0.399716	0.00627351
ILMN_2706623	Nanog	NM_028016.1	0.352736	0.00634313
ILMN_1256121	Zfp282	NM_146175.3	0.356174	0.00645476
ILMN_2418957	5930418K15Rik		0.410934	0.00651017
ILMN_2595091	Nhlrc1	NM_175340.3	0.352902	0.00653936
ILMN_2688135	Ddx19b	NM_172284.4	0.39489	0.00653936
ILMN_1220939	Epb4.1l4a	NM_013512	0.453345	0.00653936
ILMN_1225376	Smoc1	NM_022316.1	0.379662	0.00655571
ILMN_2946088	Panx1	NM_019482.2	0.381361	0.00672603
ILMN_2951682	Cobl	NM_172496.2	0.372718	0.00678684
ILMN_1233523	C030033M19Rik	NM_183018.1	0.373363	0.00678974
ILMN_2744121	LOC100040525	XR_031953.1	0.36655	0.00684726
ILMN_2940440	Ganab	NM_008060.1	0.393929	0.00684726
ILMN_1248028	Emp3	NM_010129.1	0.462262	0.00684726
ILMN_2601453	A130092J06Rik	NM_175511.4	0.663563	0.00694282
ILMN_1241150	LOC100048376	XM_001480234.1	0.330023	0.0069505
ILMN_2677472	LOC100046741	XM_001476728.1	0.42235	0.00695773
ILMN_2511051	Hnrpc	NM_016884	0.317109	0.00706039
ILMN_1247704	Hmgn3	NM_175074.1	0.586707	0.00711044
ILMN_2951691	Hist1h3e	NM_178205.1	0.432082	0.00715081
ILMN_1230518	Prps1	NM_021463.3	0.395467	0.00715516
ILMN_2945030	Col9a2	NM_007741.1	0.63817	0.00729849
ILMN_1228475	Ulk1	NM_009469.3	0.385868	0.00736219
ILMN_1253851	Hist2h2be	NM_178214.1	0.373917	0.00737501
ILMN_2703464	4932417I16Rik	NM_001033321.1	0.452801	0.00744161
ILMN_2690410	Ruvbl2	NM_011304.3	0.379366	0.0075041
ILMN_1217507	AW146299	NM_001013774.2	0.47282	0.00755984
ILMN_2852904	Ublcp1	NM_024475.3	0.377612	0.00758
ILMN_3131063	Ccnd3	NM_007632.2	0.329848	0.00766545
ILMN_2530916	LOC225058	XM_140116.1	0.377719	0.00816783
ILMN_2627895	Etfb	NM_026695.2	0.330084	0.00825795
ILMN_2874491	Tnip2	NM_139064.1	0.372417	0.00835839
ILMN_2772899	BC018462	NM_146178	0.343264	0.00846124
ILMN_2429250	Snora70	NR_002899.1	0.525271	0.00868554
ILMN_2617162	Mlp	NM_010807.2	0.355996	0.00873086
ILMN_3161828	Rab33a	NM_011228.1	0.337126	0.00873449
ILMN_2946862	Cdc42	NM_009861.1	0.312222	0.0089399
ILMN_1246034	Zcchc17	NM_153160.3	0.356251	0.00899365
ILMN_1251193	A630084D02Rik	AK042346	0.383109	0.00902381
ILMN_1221819	Fcgrt	NM_010189	0.400783	0.00903129
ILMN_2972392	Hax1	NM_011826.1	0.419383	0.0091378
ILMN_1236150	Ap3b1	NM_009680.2	0.338297	0.00916763
ILMN_1260244	Zfp777	NM_001081382.1	0.344899	0.00916763
ILMN_1260033	Map1lc3b	NM_026160.3	0.416957	0.00916763
ILMN_1244343	B230369L08Rik	NM_194342	0.422113	0.00916763
ILMN_3013905	AU018829	NM_001031622.1	0.372379	0.00930144
ILMN_2698519	Hist1h3h	NM_178206.2	0.464069	0.00930144
ILMN_2600991	Als2cr13	NM_001037725.2	0.355654	0.00941238
ILMN_2545445	Hipk2	AK016742	0.310593	0.00999964
ILMN_3113420	Ptpn6	NM_013545.2	0.340732	0.00999964
